# Supplementary material for: Multiple freshwater invasions of the tapertail anchovy (Clupeiformes: Engraulidae) of the Yangtze River
Source: Ecol Evol. 2019 Oct 1;9(21):12202–15. doi: 10.1002/ece3.5708 (PMC6854117; doi:10.1002/ece3.5708)
Supplement: Supplementary file 2 [file ECE3-9-12202-s002.xls]

## Sheet: Sheet1
Pop	Locus	#Genot	Obs.Het.	Exp.Het.	P-value	s.d.	Steps
Dongting Lake(DT):	2	18	0.05556	0.05556	1	0	1001000
	7	18	0.05556	0.05556	1	0	1001000
	12	3	0	0.53333	0.20018	0.0004	1001000
	23	18	0.5	0.43651	1	0	1001000
	26	8	0	0.23333	0.06606	0.00025	1001000
	30	18	0.16667	0.32222	0.0865	0.00026	1001000
	31	12	0.16667	0.28986	0.2547	0.00043	1001000
	33	5	0	0.35556	0.11099	0.00032	1001000
	37	14	0.21429	0.19841	1	0	1001000
	39	18	0.27778	0.32222	0.51223	0.00051	1001000
	41	18	0.11111	0.20317	0.1682	0.00037	1001000
	42	18	0.05556	0.05556	1	0	1001000
	53	18	0.5	0.5127	1	0	1001000
	59	18	0.16667	0.15714	1	0	1001000
	60	18	0.05556	0.05556	1	0	1001000
	61	18	0.05556	0.05556	1	0	1001000
	63	17	0.11765	0.29947	0.04368	0.00021	1001000
	68	7	0	0.43956	0.02088	0.00015	1001000
	71	18	0.16667	0.15714	1	0	1001000
	75	16	0.0625	0.1754	0.09707	0.00029	1001000
	76	15	0.06667	0.18621	0.10348	0.00032	1001000
	78	17	0.05882	0.05882	1	0	1001000
	80	18	0.16667	0.24603	0.27298	0.00044	1001000
	91	18	0.05556	0.05556	1	0	1001000
	92	5	0	0.35556	0.11189	0.00032	1001000
	95	17	0.05882	0.05882	1	0	1001000
	99	5	0	0.35556	0.11139	0.00031	1001000
	108	18	0.22222	0.20317	1	0	1001000
	111	18	0.11111	0.20317	0.16954	0.00038	1001000
	116	18	0.22222	0.28571	0.38936	0.00049	1001000
	117	18	0.11111	0.10794	1	0	1001000
	120	18	0.05556	0.05556	1	0	1001000
	128	16	0.0625	0.0625	1	0	1001000
	132	18	0.05556	0.05556	1	0	1001000
	134	3	0	0.53333	0.20033	0.0004	1001000
	136	11	0.09091	0.52381	0.01085	0.0001	1001000
	137	8	0.125	0.125	1	0	1001000
	138	18	0.05556	0.05556	1	0	1001000
	141	15	0.06667	0.18621	0.10356	0.00032	1001000
	144	18	0.05556	0.05556	1	0	1001000
	150	16	0.0625	0.0625	1	0	1001000
	157	11	0.09091	0.09091	1	0	1001000
	160	18	0.11111	0.10794	1	0	1001000
	169	18	0.16667	0.15714	1	0	1001000
	172	16	0.0625	0.0625	1	0	1001000
	176	9	0	0.20915	0.05914	0.00023	1001000
	182	8	0.125	0.325	0.19945	0.00039	1001000
	183	18	0.16667	0.15714	1	0	1001000
	184	18	0.05556	0.05556	1	0	1001000
	191	18	0.22222	0.20317	1	0	1001000
	195	12	0	0.3913	0.00173	4e-05	1001000
	201	18	0.22222	0.28571	0.39013	0.00048	1001000
	204	18	0.44444	0.4127	1	0	1001000
	206	18	0.05556	0.05556	1	0	1001000
	207	3	0	0.53333	0.19964	0.0004	1001000
	212	17	0.17647	0.16578	1	0	1001000
	214	18	0.05556	0.05556	1	0	1001000
	215	18	0.61111	0.5	0.62349	0.00048	1001000
	239	18	0.11111	0.10794	1	0	1001000
	240	17	0.23529	0.49911	0.04498	0.00021	1001000
	243	18	0.11111	0.10794	1	0	1001000
	245	17	0.17647	0.40107	0.03898	0.0002	1001000
	251	12	0.08333	0.08333	1	0	1001000
	291	18	0.05556	0.05556	1	0	1001000
	300	4	0	0.42857	0.14412	0.00036	1001000
	302	18	0.05556	0.05556	1	0	1001000
	303	18	0.38889	0.4746	0.61271	0.0005	1001000
	304	18	0.11111	0.10794	1	0	1001000
	307	16	0.0625	0.0625	1	0	1001000
	309	4	0	0.42857	0.14254	0.00034	1001000
	310	8	0	0.23333	0.06723	0.00024	1001000
	313	18	0.05556	0.38571	0.00091	3e-05	1001000
	316	2	0	0.66667	0.33438	0.00046	1001000
	317	18	0.38889	0.32222	1	0	1001000
	321	18	0.11111	0.10794	1	0	1001000
	325	17	0.17647	0.16578	1	0	1001000
	339	18	0.27778	0.24603	1	0	1001000
	340	14	0.07143	0.07143	1	0	1001000
	341	17	0	0.11408	0.03023	0.00017	1001000
	353	18	0.22222	0.20317	1	0	1001000
	354	17	0.17647	0.16578	1	0	1001000
	355	8	0.125	0.125	1	0	1001000
	368	18	0.16667	0.15714	1	0	1001000
	373	7	0	0.43956	0.0209	0.00014	1001000
	375	15	0	0.12874	0.03437	0.00017	1001000
	379	17	0	0.11408	0.03006	0.00018	1001000
	386	18	0.05556	0.05556	1	0	1001000
	391	18	0.11111	0.10794	1	0	1001000
	393	17	0.05882	0.05882	1	0	1001000
	394	18	0.11111	0.10794	1	0	1001000
	395	18	0.05556	0.05556	1	0	1001000
	397	13	0.07692	0.21231	0.12066	0.00032	1001000
	405	18	0.05556	0.05556	1	0	1001000
	409	16	0.125	0.12097	1	0	1001000
	415	14	0.07143	0.07143	1	0	1001000
	421	18	0.05556	0.05556	1	0	1001000
	423	18	0.11111	0.20317	0.16903	0.00038	1001000
	424	18	0.16667	0.15714	1	0	1001000
	425	17	0.05882	0.16578	0.09106	0.00028	1001000
	428	18	0.16667	0.32222	0.08549	0.00028	1001000
	429	16	0	0.12097	0.0322	0.00018	1001000
	431	18	0.5	0.38571	0.52469	0.0005	1001000
	433	18	0.11111	0.10794	1	0	1001000
	434	16	0.0625	0.0625	1	0	1001000
	435	7	0	0.52747	0.01156	0.00011	1001000
	436	18	0.16667	0.15714	1	0	1001000
	437	18	0.16667	0.15714	1	0	1001000
	442	6	0	0.30303	0.09084	0.00029	1001000
	445	18	0.22222	0.20317	1	0	1001000
	450	14	0.21429	0.45238	0.07324	0.00026	1001000
	451	10	0	0.18947	0.05298	0.00023	1001000
	452	17	0.05882	0.05882	1	0	1001000
	453	2	0	0.66667	0.33271	0.00045	1001000
	456	8	0	0.23333	0.06639	0.00025	1001000
	465	4	0	0.42857	0.1435	0.00037	1001000
	466	16	0.125	0.12097	1	0	1001000
	467	13	0.07692	0.21231	0.12018	0.00032	1001000
	477	9	0.11111	0.29412	0.17599	0.00037	1001000
	487	17	0	0.11408	0.0308	0.00017	1001000
	496	18	0.44444	0.35556	0.52912	0.00048	1001000
	505	4	0	0.42857	0.14304	0.00036	1001000
	506	18	0.22222	0.45714	0.04194	0.0002	1001000
	512	4	0	0.42857	0.14308	0.00035	1001000
	521	6	0	0.30303	0.09073	0.0003	1001000
	524	18	0.27778	0.24603	1	0	1001000
	530	18	0.11111	0.10794	1	0	1001000
	533	13	0.30769	0.36923	0.52277	0.00051	1001000
	539	4	0	0.42857	0.14288	0.00035	1001000
	544	18	0.5	0.4746	1	0	1001000
	552	13	0.07692	0.07692	1	0	1001000
	553	18	0.33333	0.28571	1	0	1001000
	564	9	0	0.20915	0.05849	0.00023	1001000
	570	18	0.11111	0.10794	1	0	1001000
	573	18	0.16667	0.15714	1	0	1001000
	574	15	0.06667	0.18621	0.10371	0.00029	1001000
	576	15	0.06667	0.06667	1	0	1001000
	578	18	0.05556	0.05556	1	0	1001000
	584	18	0.11111	0.10794	1	0	1001000
	594	18	0.05556	0.05556	1	0	1001000
	598	18	0	0.10794	0.02845	0.00017	1001000
	600	18	0.05556	0.05556	1	0	1001000
	607	18	0.05556	0.05556	1	0	1001000
	608	3	0	0.53333	0.20025	0.00039	1001000
	617	18	0.11111	0.10794	1	0	1001000
	618	18	0.72222	0.4746	0.03883	0.00019	1001000
	626	18	0.11111	0.10794	1	0	1001000
	627	18	0.22222	0.20317	1	0	1001000
	634	18	0.11111	0.20317	0.16981	0.00037	1001000
	640	17	0.11765	0.37077	0.01366	0.00011	1001000
	643	7	0.14286	0.14286	1	0	1001000
	645	18	0.05556	0.05556	1	0	1001000
	647	18	0.05556	0.05556	1	0	1001000
	660	18	0.27778	0.32222	0.5105	0.00049	1001000
	665	18	0.33333	0.35556	1	0	1001000
	669	17	0.05882	0.05882	1	0	1001000
	678	18	0.27778	0.32222	0.51312	0.0005	1001000
	681	18	0.11111	0.10794	1	0	1001000
	686	18	0.33333	0.4127	0.5595	0.00052	1001000
	688	18	0.16667	0.15714	1	0	1001000
	716	18	0.11111	0.10794	1	0	1001000
	718	18	0.05556	0.05556	1	0	1001000
	722	18	0.05556	0.05556	1	0	1001000
	727	18	0.16667	0.24603	0.27105	0.00044	1001000
	729	13	0	0.27077	0.00543	7e-05	1001000
	732	18	0.16667	0.15714	1	0	1001000
	737	18	0.05556	0.05556	1	0	1001000
	739	3	0	0.53333	0.2003	0.0004	1001000
	749	18	0.33333	0.28571	1	0	1001000
	753	18	0.11111	0.10794	1	0	1001000
	754	14	0.07143	0.07143	1	0	1001000
	755	18	0.05556	0.05556	1	0	1001000
	764	18	0.44444	0.4127	1	0	1001000
	771	18	0.22222	0.35556	0.15786	0.00037	1001000
	772	16	0.375	0.31452	1	0	1001000
	773	18	0.16667	0.15714	1	0	1001000
	774	4	0	0.42857	0.14303	0.00035	1001000
	775	18	0.27778	0.38571	0.2594	0.00044	1001000
	778	6	0	0.54545	0.02121	0.00014	1001000
	780	1	1	1	1	0	1001000
	781	10	0	0.18947	0.05302	0.00023	1001000
	782	18	0.33333	0.28571	1	0	1001000
	792	17	0.05882	0.05882	1	0	1001000
	795	11	0.18182	0.41558	0.10796	0.0003	1001000
	796	11	0.36364	0.48485	0.53787	0.0005	1001000
	804	14	0.07143	0.07143	1	0	1001000
	806	9	0	0.20915	0.05912	0.00023	1001000
	814	18	0	0.10794	0.0281	0.00017	1001000
	824	18	0.38889	0.5127	0.36968	0.00049	1001000
	846	12	0.08333	0.08333	1	0	1001000
	851	18	0.11111	0.10794	1	0	1001000
	852	17	0.11765	0.11408	1	0	1001000
	857	14	0.14286	0.13757	1	0	1001000
	860	18	0.22222	0.20317	1	0	1001000
	861	18	0.11111	0.10794	1	0	1001000
	875	18	0.05556	0.05556	1	0	1001000
	884	18	0.05556	0.05556	1	0	1001000
	885	18	0.05556	0.05556	1	0	1001000
	886	18	0.05556	0.05556	1	0	1001000
	887	18	0.11111	0.10794	1	0	1001000
	888	18	0.22222	0.28571	0.39053	0.00051	1001000
	895	18	0.05556	0.05556	1	0	1001000
	896	18	0.05556	0.05556	1	0	1001000
	900	18	0.05556	0.05556	1	0	1001000
	905	18	0.05556	0.05556	1	0	1001000
	907	17	0	0.11408	0.03004	0.00017	1001000
	920	15	0.06667	0.06667	1	0	1001000
	922	18	0.05556	0.05556	1	0	1001000
	927	6	0.16667	0.40909	0.27369	0.00043	1001000
	933	16	0.0625	0.1754	0.09659	0.00031	1001000
	934	18	0.05556	0.05556	1	0	1001000
	941	18	0.16667	0.15714	1	0	1001000
	947	8	0.25	0.23333	1	0	1001000
	949	5	0.2	0.46667	0.33371	0.00046	1001000
	950	18	0.33333	0.28571	1	0	1001000
	952	2	0	0.66667	0.3326	0.00046	1001000
	954	17	0	0.11408	0.03006	0.00018	1001000
	958	18	0.05556	0.05556	1	0	1001000
	961	18	0.05556	0.05556	1	0	1001000
	963	18	0.05556	0.05556	1	0	1001000
	967	18	0.05556	0.05556	1	0	1001000
	971	18	0	0.10794	0.02861	0.00016	1001000
	972	18	0.16667	0.15714	1	0	1001000
	973	11	0.09091	0.09091	1	0	1001000
	978	18	0.05556	0.05556	1	0	1001000
	983	18	0.11111	0.10794	1	0	1001000
	987	16	0.0625	0.27218	0.01677	0.00012	1001000
	990	18	0.05556	0.05556	1	0	1001000
	991	18	0.05556	0.05556	1	0	1001000
	998	9	0	0.36601	0.01175	0.00011	1001000
	1006	17	0.05882	0.05882	1	0	1001000
	1007	18	0.05556	0.05556	1	0	1001000
	1015	18	0.11111	0.10794	1	0	1001000
	1019	15	0.06667	0.06667	1	0	1001000
	1021	17	0.17647	0.25847	0.28758	0.00044	1001000
	1026	3	0	0.53333	0.19982	0.0004	1001000
	1029	18	0.05556	0.05556	1	0	1001000
	1043	18	0	0.10794	0.0284	0.00017	1001000
	1047	14	0.21429	0.45238	0.07248	0.00026	1001000
	1050	15	0.06667	0.06667	1	0	1001000
	1051	18	0.05556	0.05556	1	0	1001000
	1057	18	0.05556	0.05556	1	0	1001000
	1075	18	0.11111	0.20317	0.16972	0.00038	1001000
	1082	18	0.33333	0.28571	1	0	1001000
	1083	18	0.05556	0.05556	1	0	1001000
	1085	16	0.4375	0.35282	0.54248	0.00049	1001000
	1091	12	0	0.28986	0.00635	8e-05	1001000
	1093	13	0.07692	0.47077	0.00438	7e-05	1001000
	1095	18	0.16667	0.24603	0.27307	0.00044	1001000
	1100	17	0.11765	0.11408	1	0	1001000
	1104	6	0	0.48485	0.03061	0.00017	1001000
	1112	18	0.05556	0.15714	0.08685	0.00028	1001000
	1122	18	0.05556	0.05556	1	0	1001000
	1124	5	0	0.53333	0.0474	0.00021	1001000
	1130	18	0.5	0.43651	1	0	1001000
	1135	6	0	0.48485	0.03026	0.00017	1001000
	1136	18	0.05556	0.05556	1	0	1001000
	1149	18	0.11111	0.20317	0.16888	0.00038	1001000
	1153	2	0	0.66667	0.33255	0.00047	1001000
	1155	5	0	0.35556	0.11037	0.00033	1001000
	1160	5	0	0.35556	0.11019	0.00031	1001000
	1163	18	0.05556	0.15714	0.08563	0.00028	1001000
	1165	18	0.05556	0.05556	1	0	1001000
	1166	17	0.05882	0.05882	1	0	1001000
	1167	15	0.06667	0.06667	1	0	1001000
	1175	18	0.11111	0.10794	1	0	1001000
	1176	17	0.05882	0.05882	1	0	1001000
	1183	18	0.05556	0.05556	1	0	1001000
	1189	18	0.11111	0.10794	1	0	1001000
	1190	18	0.11111	0.10794	1	0	1001000
	1192	16	0	0.12097	0.03231	0.00018	1001000
	1197	13	0	0.14769	0.04027	0.0002	1001000
	1198	18	0.05556	0.05556	1	0	1001000
	1200	11	0	0.17316	0.04734	0.00021	1001000
	1204	18	0.61111	0.5127	0.6357	0.00047	1001000
	1208	18	0.05556	0.05556	1	0	1001000
	1219	18	0.22222	0.20317	1	0	1001000
	1221	18	0.38889	0.38571	1	0	1001000
	1223	18	0.38889	0.32222	1	0	1001000
	1225	9	0.11111	0.52941	0.03705	0.00019	1001000
	1226	15	0.06667	0.06667	1	0	1001000
	1236	17	0.17647	0.16578	1	0	1001000
	1239	18	0.05556	0.05556	1	0	1001000
	1240	18	0.05556	0.05556	1	0	1001000
	1242	18	0.16667	0.15714	1	0	1001000
	1243	18	0.11111	0.10794	1	0	1001000
	1244	18	0.11111	0.20317	0.16909	0.00037	1001000
	1246	18	0.22222	0.20317	1	0	1001000
	1248	16	0	0.22581	0.00332	6e-05	1001000
	1251	16	0.0625	0.0625	1	0	1001000
	1252	10	0.1	0.26842	0.15814	0.00034	1001000
	1255	18	0.05556	0.05556	1	0	1001000
	1257	18	0.05556	0.05556	1	0	1001000
	1272	3	0	0.53333	0.19902	0.00039	1001000
	1274	18	0.38889	0.32222	1	0	1001000
	1277	15	0	0.12874	0.03427	0.00018	1001000
	1278	9	0	0.20915	0.05852	0.00022	1001000
	1290	18	0.05556	0.05556	1	0	1001000
	1294	18	0.22222	0.20317	1	0	1001000
	1296	7	0.14286	0.14286	1	0	1001000
	1300	18	0.16667	0.15714	1	0	1001000
	1301	18	0.05556	0.05556	1	0	1001000
	1308	18	0.22222	0.20317	1	0	1001000
	1311	18	0.05556	0.05556	1	0	1001000
	1315	4	0	0.42857	0.14209	0.00035	1001000
	1319	18	0.11111	0.10794	1	0	1001000
	1329	18	0.22222	0.20317	1	0	1001000
	1330	18	0.05556	0.05556	1	0	1001000
	1333	17	0.05882	0.05882	1	0	1001000
	1334	18	0.05556	0.05556	1	0	1001000
	1360	18	0.05556	0.05556	1	0	1001000
	1365	18	0.27778	0.24603	1	0	1001000
	1368	18	0.05556	0.05556	1	0	1001000
	1372	6	0	0.48485	0.03043	0.00017	1001000
	1373	18	0.05556	0.05556	1	0	1001000
	1380	15	0.06667	0.18621	0.10289	0.0003	1001000
	1383	18	0.05556	0.05556	1	0	1001000
	1384	18	0.05556	0.05556	1	0	1001000
	1392	18	0.27778	0.32222	0.51236	0.0005	1001000
	1394	18	0.11111	0.10794	1	0	1001000
	1396	2	0.5	0.5	1	0	1001000
	1399	18	0.27778	0.43651	0.25373	0.00044	1001000
	1406	12	0.16667	0.15942	1	0	1001000
	1422	17	0.05882	0.05882	1	0	1001000
	1424	18	0.16667	0.15714	1	0	1001000
	1430	1	1	1	1	0	1001000
	1431	18	0.05556	0.05556	1	0	1001000
	1432	7	0	0.26374	0.0767	0.00027	1001000
	1433	18	0.38889	0.4746	0.61194	0.00048	1001000
	1436	18	0.05556	0.05556	1	0	1001000
	1437	16	0.4375	0.51411	0.63686	0.00048	1001000
	1438	17	0.05882	0.05882	1	0	1001000
	1439	8	0.125	0.125	1	0	1001000
	1442	17	0.05882	0.05882	1	0	1001000
	1443	17	0.11765	0.11408	1	0	1001000
	1444	17	0.05882	0.05882	1	0	1001000
	1445	18	0.05556	0.05556	1	0	1001000
	1454	17	0.05882	0.05882	1	0	1001000
	1456	15	0	0.12874	0.03481	0.00018	1001000
	1459	18	0.33333	0.50794	0.17919	0.00038	1001000
	1467	16	0.1875	0.1754	1	0	1001000
	1469	18	0.11111	0.10794	1	0	1001000
	1470	6	0	0.54545	0.02187	0.00015	1001000
	1487	18	0.05556	0.05556	1	0	1001000
	1503	18	0.44444	0.45714	1	0	1001000
	1506	18	0.05556	0.15714	0.08476	0.00027	1001000
	1508	15	0.06667	0.06667	1	0	1001000
	1514	7	0.14286	0.14286	1	0	1001000
	1518	18	0	0.10794	0.02891	0.00016	1001000
	1520	18	0.05556	0.05556	1	0	1001000
	1523	3	0	0.53333	0.20034	0.00041	1001000
	1526	18	0.05556	0.05556	1	0	1001000
	1527	18	0.05556	0.05556	1	0	1001000
	1534	18	0.05556	0.05556	1	0	1001000
	1541	4	0	0.42857	0.14303	0.00035	1001000
	1542	18	0.05556	0.05556	1	0	1001000
	1544	10	0.2	0.18947	1	0	1001000
	1547	7	0.28571	0.43956	0.44009	0.00051	1001000
	1548	2	0	0.66667	0.33287	0.00047	1001000
	1550	18	0.05556	0.05556	1	0	1001000
	1559	18	0.11111	0.10794	1	0	1001000
	1560	18	0.05556	0.05556	1	0	1001000
	1565	15	0.06667	0.06667	1	0	1001000
	1568	18	0.22222	0.28571	0.38955	0.00048	1001000
	1573	18	0.05556	0.05556	1	0	1001000
	1578	18	0.05556	0.05556	1	0	1001000
	1581	9	0	0.36601	0.01172	0.00011	1001000
	1585	4	0	0.57143	0.08543	0.00028	1001000
	1589	18	0.88889	0.50794	0.00234	5e-05	1001000
	1590	14	0	0.13757	0.0372	0.00019	1001000
	1591	16	0.125	0.22581	0.19046	0.0004	1001000
	1592	15	0	0.12874	0.03473	0.00018	1001000
	1599	17	0.64706	0.50802	0.34281	0.00048	1001000
	1610	18	0.33333	0.28571	1	0	1001000
	1613	17	0.05882	0.05882	1	0	1001000
	1614	18	0.27778	0.32222	0.51289	0.0005	1001000
	1616	18	0.16667	0.24603	0.2725	0.00043	1001000
	1618	18	0.05556	0.05556	1	0	1001000
	1619	12	0.08333	0.22826	0.12981	0.00033	1001000
	1622	18	0.16667	0.15714	1	0	1001000
	1623	18	0.05556	0.05556	1	0	1001000
	1625	9	0	0.47059	0.00444	6e-05	1001000
	1626	17	0.05882	0.16578	0.09192	0.00028	1001000
	1629	18	0.05556	0.05556	1	0	1001000
	1635	18	0.05556	0.05556	1	0	1001000
	1639	18	0.11111	0.10794	1	0	1001000
	1642	6	0.66667	0.48485	1	0	1001000
	1645	7	0.14286	0.36264	0.23112	0.00044	1001000
	1651	18	0.05556	0.05556	1	0	1001000
	1655	17	0.23529	0.37077	0.17736	0.0004	1001000
	1662	18	0.33333	0.28571	1	0	1001000
	1665	15	0.13333	0.33103	0.0563	0.00023	1001000
	1671	14	0	0.13757	0.03711	0.00019	1001000
	1700	12	0	0.15942	0.04389	0.0002	1001000
	1708	18	0.05556	0.05556	1	0	1001000
	1711	14	0	0.13757	0.03706	0.00019	1001000
	1713	18	0.22222	0.20317	1	0	1001000
	1716	16	0.0625	0.0625	1	0	1001000
	1721	17	0.35294	0.37077	1	0	1001000
	1724	13	0.07692	0.21231	0.12081	0.00033	1001000
	1726	1	1	1	1	0	1001000
	1733	18	0.27778	0.24603	1	0	1001000
	1735	6	0	0.30303	0.09158	0.00029	1001000
	1744	18	0.05556	0.05556	1	0	1001000
	1750	11	0.18182	0.17316	1	0	1001000
	1752	18	0.11111	0.10794	1	0	1001000
	1753	18	0.16667	0.24603	0.2724	0.00042	1001000
	1755	18	0.38889	0.4746	0.61231	0.00049	1001000
	1762	18	0.11111	0.20317	0.16857	0.00036	1001000
	1765	18	0.5	0.4746	1	0	1001000
	1785	18	0.05556	0.05556	1	0	1001000
	1791	17	0.17647	0.25847	0.28877	0.00046	1001000
	1793	17	0.29412	0.25847	1	0	1001000
	1797	18	0.33333	0.28571	1	0	1001000
	1801	17	0.17647	0.40107	0.03894	0.00019	1001000
	1812	18	0.11111	0.10794	1	0	1001000
	1818	17	0.23529	0.2139	1	0	1001000
	1819	18	0.16667	0.15714	1	0	1001000
	1821	18	0.11111	0.10794	1	0	1001000
	1823	18	0.05556	0.05556	1	0	1001000
	1825	18	0.05556	0.05556	1	0	1001000
	1826	18	0.05556	0.05556	1	0	1001000
	1830	18	0	0.10794	0.02916	0.00018	1001000
	1831	17	0.29412	0.40107	0.52509	0.0005	1001000
	1835	14	0.07143	0.07143	1	0	1001000
	1847	18	0.05556	0.05556	1	0	1001000
	1848	13	0.07692	0.40923	0.00882	9e-05	1001000
	1859	18	0.11111	0.10794	1	0	1001000
	1868	18	0.05556	0.05556	1	0	1001000
	1874	18	0.05556	0.05556	1	0	1001000
	1882	18	0.05556	0.05556	1	0	1001000
	1895	18	0.05556	0.05556	1	0	1001000
	1898	6	0	0.48485	0.03076	0.00017	1001000
	1899	18	0	0.20317	0.00255	5e-05	1001000
	1912	4	0	0.42857	0.14336	0.00036	1001000
	1914	4	0	0.42857	0.14216	0.00034	1001000
	1915	7	0	0.43956	0.02102	0.00015	1001000
	1917	10	0	0.50526	0.00163	4e-05	1001000
	1921	10	0	0.33684	0.00923	9e-05	1001000
	1923	18	0.05556	0.05556	1	0	1001000
	1926	12	0.16667	0.15942	1	0	1001000
	1935	18	0.05556	0.05556	1	0	1001000
	1940	18	0.22222	0.35556	0.15796	0.00036	1001000
	1943	15	0.2	0.18621	1	0	1001000
	1948	18	0.94444	0.5127	0.00044	2e-05	1001000
	1951	18	0.05556	0.05556	1	0	1001000
	1955	11	0	0.17316	0.04749	0.00021	1001000
	1960	12	0	0.15942	0.04298	0.00021	1001000
	1966	3	0	0.53333	0.20033	0.0004	1001000
	1968	18	0.22222	0.20317	1	0	1001000
	1969	18	0.38889	0.38571	1	0	1001000
	1971	18	0.05556	0.05556	1	0	1001000
	1973	14	0.57143	0.42328	0.50557	0.00049	1001000
	1974	18	0.33333	0.35556	1	0	1001000
	1981	18	0.22222	0.20317	1	0	1001000
	1985	17	0.05882	0.05882	1	0	1001000
	1988	18	0.16667	0.15714	1	0	1001000
	1993	15	0.2	0.28736	0.32548	0.00047	1001000
	1998	5	0	0.35556	0.11096	0.00032	1001000
	2004	4	0	0.57143	0.08666	0.00027	1001000
	2028	18	0.16667	0.15714	1	0	1001000
	2036	5	0	0.35556	0.11135	0.00031	1001000
	2040	15	0	0.12874	0.03421	0.00017	1001000
	2045	18	0.05556	0.05556	1	0	1001000
	2050	18	0.16667	0.15714	1	0	1001000
	2051	18	0.05556	0.05556	1	0	1001000
	2053	17	0.05882	0.05882	1	0	1001000
	2073	18	0.05556	0.05556	1	0	1001000
	2082	4	0.5	0.42857	1	0	1001000
	2083	18	0.5	0.43651	1	0	1001000
	2084	18	0	0.10794	0.02848	0.00016	1001000
	2087	8	0.125	0.125	1	0	1001000
	2088	16	0.1875	0.35282	0.10772	0.00031	1001000
	2094	17	0.11765	0.2139	0.1786	0.00039	1001000
	2101	18	0.05556	0.05556	1	0	1001000
	2105	17	0.05882	0.05882	1	0	1001000
	2110	14	0.07143	0.07143	1	0	1001000
	2117	18	0.11111	0.10794	1	0	1001000
	2122	18	0.11111	0.10794	1	0	1001000
	2123	11	0	0.17316	0.04753	0.00021	1001000
	2124	14	0.07143	0.19841	0.11104	0.00031	1001000
	2126	18	0.05556	0.05556	1	0	1001000
	2138	18	0.05556	0.05556	1	0	1001000
	2139	18	0.33333	0.28571	1	0	1001000
	2146	18	0.38889	0.32222	1	0	1001000
	2150	18	0.11111	0.10794	1	0	1001000
	2151	15	0.2	0.43448	0.05804	0.00024	1001000
	2159	16	0	0.12097	0.032	0.00017	1001000
	2162	14	0.07143	0.07143	1	0	1001000
	2166	5	0	0.53333	0.04743	0.00022	1001000
	2169	17	0.05882	0.05882	1	0	1001000
	2172	16	0.125	0.12097	1	0	1001000
	2175	5	0	0.35556	0.11059	0.0003	1001000
	2190	17	0.11765	0.11408	1	0	1001000
	2199	18	0.05556	0.05556	1	0	1001000
	2203	18	0.5	0.5127	1	0	1001000
	2209	18	0.05556	0.15714	0.08661	0.00028	1001000
	2212	9	0.11111	0.42484	0.05884	0.00024	1001000
	2215	5	0	0.53333	0.04774	0.00021	1001000
	2216	18	0.33333	0.4127	0.55932	0.0005	1001000
	2217	13	0	0.14769	0.04003	0.00019	1001000
	2219	18	0.05556	0.05556	1	0	1001000
	2221	16	0.0625	0.0625	1	0	1001000
	2227	9	0.44444	0.47059	1	0	1001000
	2246	18	0.38889	0.5127	0.3701	0.0005	1001000
	2249	18	0.11111	0.10794	1	0	1001000
	2251	17	0.05882	0.05882	1	0	1001000
	2258	3	0.33333	0.33333	1	0	1001000
	2259	18	0.22222	0.4127	0.075	0.00027	1001000
	2264	1	1	1	1	0	1001000
	2266	18	0.05556	0.05556	1	0	1001000
	2270	10	0	0.33684	0.00903	9e-05	1001000
	2271	18	0.16667	0.24603	0.27328	0.00046	1001000
	2274	18	0.11111	0.10794	1	0	1001000
	2275	9	0	0.36601	0.01193	0.00011	1001000
	2276	18	0.22222	0.20317	1	0	1001000
	2278	5	0	0.35556	0.11149	0.00031	1001000
	2283	16	0.25	0.22581	1	0	1001000
	2284	18	0.05556	0.05556	1	0	1001000
	2287	18	0.05556	0.05556	1	0	1001000
	2288	15	0	0.12874	0.03464	0.00017	1001000
	2292	18	0.33333	0.4127	0.559	0.00049	1001000
	2293	18	0.11111	0.10794	1	0	1001000
	2296	18	0.27778	0.24603	1	0	1001000
	2297	16	0.0625	0.0625	1	0	1001000
	2301	3	0.33333	0.33333	1	0	1001000
	2305	8	0	0.4	0.01533	0.00013	1001000
	2317	18	0.16667	0.15714	1	0	1001000
	2320	18	0.33333	0.45714	0.31136	0.00048	1001000
	2321	3	1	0.6	0.39932	0.00049	1001000
	2322	18	0.05556	0.05556	1	0	1001000
	2324	18	0.11111	0.10794	1	0	1001000
	2338	4	0	0.42857	0.14342	0.00036	1001000
	2345	18	0.05556	0.05556	1	0	1001000
	2348	17	0.05882	0.05882	1	0	1001000
	2350	18	0.05556	0.05556	1	0	1001000
	2351	18	0.11111	0.10794	1	0	1001000
	2357	17	0.11765	0.42781	0.00587	8e-05	1001000
	2358	14	0.14286	0.13757	1	0	1001000
	2360	17	0.29412	0.3369	0.53863	0.00051	1001000
	2365	18	0.44444	0.51429	0.65499	0.00046	1001000
	2381	12	0	0.15942	0.04375	0.0002	1001000
	2382	3	0	0.53333	0.20119	0.00039	1001000
	2389	18	0.05556	0.05556	1	0	1001000
	2390	18	0.16667	0.15714	1	0	1001000
	2396	16	0.0625	0.0625	1	0	1001000
	2406	18	0.11111	0.10794	1	0	1001000
	2414	18	0.05556	0.05556	1	0	1001000
	2416	10	0.1	0.1	1	0	1001000
	2422	9	0	0.20915	0.05886	0.00024	1001000
	2431	5	0.2	0.46667	0.33243	0.00048	1001000
	2432	18	0.11111	0.28571	0.03791	0.00019	1001000
	2437	2	0	0.66667	0.33353	0.00047	1001000
	2438	12	0	0.15942	0.04304	0.00021	1001000
	2440	18	0.16667	0.15714	1	0	1001000
	2446	8	0.125	0.325	0.20036	0.00039	1001000
	2449	18	0.16667	0.15714	1	0	1001000
	2452	10	0.1	0.1	1	0	1001000
	2456	9	0.11111	0.29412	0.17477	0.00038	1001000
	2457	13	0	0.44308	0.00048	2e-05	1001000
	2458	11	0.09091	0.09091	1	0	1001000
	2459	17	0.05882	0.05882	1	0	1001000
	2464	18	0.11111	0.20317	0.16959	0.00037	1001000
	2469	15	0.06667	0.18621	0.1043	0.00029	1001000
	2470	18	0.33333	0.28571	1	0	1001000
	2475	18	0.33333	0.28571	1	0	1001000
	2479	7	0	0.43956	0.02061	0.00014	1001000
	2481	18	0.5	0.38571	0.52436	0.00048	1001000
	2482	18	0.05556	0.05556	1	0	1001000
	2484	2	0	0.66667	0.33264	0.00046	1001000
	2486	18	0.16667	0.15714	1	0	1001000
	2491	18	0.27778	0.32222	0.51161	0.00051	1001000
	2496	11	0.09091	0.24675	0.14343	0.00034	1001000
	2498	18	0.16667	0.15714	1	0	1001000
	2501	17	0.29412	0.25847	1	0	1001000
Chao Lake(CH):
	3	19	0.57895	0.50782	0.65612	0.00046	1001000
	7	19	0.31579	0.39829	0.5487	0.00049	1001000
	8	10	0.1	0.47895	0.02191	0.00015	1001000
	11	19	0.05263	0.05263	1	0	1001000
	21	10	0	0.18947	0.05247	0.00024	1001000
	23	19	0.89474	0.50782	0.00093	3e-05	1001000
	25	10	0.1	0.39474	0.0468	0.00022	1001000
	26	14	0.42857	0.50794	0.6207	0.00046	1001000
	29	17	0.05882	0.05882	1	0	1001000
	31	15	0.06667	0.37011	0.00543	7e-05	1001000
	32	19	0.05263	0.05263	1	0	1001000
	36	11	0	0.41558	0.00242	5e-05	1001000
	37	18	0.05556	0.05556	1	0	1001000
	38	5	0	0.35556	0.11078	0.0003	1001000
	39	19	0.05263	0.05263	1	0	1001000
	40	16	0.0625	0.0625	1	0	1001000
	42	19	0.21053	0.19346	1	0	1001000
	45	19	0.05263	0.05263	1	0	1001000
	52	19	0.05263	0.05263	1	0	1001000
	53	19	0.10526	0.10242	1	0	1001000
	54	13	0	0.14769	0.03944	0.0002	1001000
	57	19	0.52632	0.39829	0.26284	0.00042	1001000
	59	19	0.21053	0.19346	1	0	1001000
	60	19	0.05263	0.05263	1	0	1001000
	61	19	0.42105	0.50071	0.64337	0.00047	1001000
	62	18	0.05556	0.05556	1	0	1001000
	64	18	0	0.10794	0.0285	0.00017	1001000
	65	5	0	0.35556	0.11141	0.00031	1001000
	67	5	0.2	0.2	1	0	1001000
	68	13	0.23077	0.21231	1	0	1001000
	69	7	0	0.43956	0.02121	0.00015	1001000
	71	19	0.31579	0.50071	0.16021	0.00036	1001000
	72	18	0.33333	0.35556	1	0	1001000
	74	4	0	0.57143	0.0856	0.00028	1001000
	75	18	0.38889	0.38571	1	0	1001000
	76	16	0.3125	0.51411	0.15346	0.00033	1001000
	78	19	0.05263	0.05263	1	0	1001000
	79	18	0.16667	0.15714	1	0	1001000
	80	19	0.31579	0.44381	0.29247	0.00044	1001000
	81	16	0.0625	0.35282	0.0042	6e-05	1001000
	82	10	0.2	0.18947	1	0	1001000
	84	16	0	0.12097	0.03254	0.00018	1001000
	85	19	0.05263	0.05263	1	0	1001000
	86	16	0.0625	0.0625	1	0	1001000
	87	19	0.10526	0.10242	1	0	1001000
	88	19	0.10526	0.10242	1	0	1001000
	90	19	0.05263	0.05263	1	0	1001000
	98	8	0.125	0.325	0.19976	0.00041	1001000
	99	11	0.09091	0.24675	0.14327	0.00036	1001000
	101	19	0.15789	0.14936	1	0	1001000
	103	14	0.07143	0.19841	0.1109	0.00032	1001000
	104	19	0.05263	0.05263	1	0	1001000
	105	17	0.05882	0.05882	1	0	1001000
	110	19	0.31579	0.34139	1	0	1001000
	113	19	0.15789	0.23471	0.25836	0.00045	1001000
	115	11	0.09091	0.09091	1	0	1001000
	117	19	0.47368	0.49075	1	0	1001000
	120	19	0	0.10242	0.02716	0.00016	1001000
	123	13	0	0.14769	0.03963	0.00021	1001000
	125	19	0.05263	0.05263	1	0	1001000
	126	19	0.05263	0.05263	1	0	1001000
	127	15	0.13333	0.33103	0.05579	0.00023	1001000
	128	19	0.05263	0.05263	1	0	1001000
	133	15	0.33333	0.28736	1	0	1001000
	134	6	0.16667	0.40909	0.2726	0.00046	1001000
	139	16	0.3125	0.27218	1	0	1001000
	140	11	0.09091	0.09091	1	0	1001000
	143	19	0.31579	0.51209	0.16367	0.00036	1001000
	147	19	0.10526	0.10242	1	0	1001000
	148	11	0	0.31169	0.0077	8e-05	1001000
	151	15	0.06667	0.06667	1	0	1001000
	152	19	0.10526	0.10242	1	0	1001000
	154	18	0.05556	0.05556	1	0	1001000
	155	18	0.05556	0.15714	0.08599	0.00027	1001000
	158	19	0.05263	0.05263	1	0	1001000
	160	19	0.31579	0.34139	1	0	1001000
	163	5	0.2	0.55556	0.3654	0.00049	1001000
	164	15	0.13333	0.12874	1	0	1001000
	165	10	0.1	0.52105	0.015	0.00012	1001000
	170	9	0.11111	0.11111	1	0	1001000
	171	7	0	0.26374	0.07655	0.00026	1001000
	172	19	0.31579	0.47795	0.16775	0.00038	1001000
	173	19	0.10526	0.19346	0.1599	0.00037	1001000
	175	9	0.11111	0.29412	0.17702	0.00039	1001000
	177	12	0.08333	0.08333	1	0	1001000
	178	19	0.05263	0.05263	1	0	1001000
	183	19	0.05263	0.05263	1	0	1001000
	184	19	0.10526	0.10242	1	0	1001000
	185	15	0.06667	0.06667	1	0	1001000
	186	16	0.0625	0.0625	1	0	1001000
	188	19	0	0.10242	0.02704	0.00016	1001000
	190	19	0.10526	0.10242	1	0	1001000
	193	19	0.05263	0.05263	1	0	1001000
	194	19	0.10526	0.10242	1	0	1001000
	197	17	0.05882	0.05882	1	0	1001000
	198	19	0.31579	0.47795	0.16853	0.00038	1001000
	201	19	0.05263	0.05263	1	0	1001000
	202	18	0.11111	0.4127	0.00429	7e-05	1001000
	204	19	0.15789	0.14936	1	0	1001000
	207	12	0	0.15942	0.04376	0.00021	1001000
	208	19	0.10526	0.10242	1	0	1001000
	209	8	0	0.53333	0.00532	7e-05	1001000
	210	8	0.375	0.525	0.53175	0.00051	1001000
	211	19	0.15789	0.14936	1	0	1001000
	213	19	0.21053	0.27312	0.36997	0.0005	1001000
	214	19	0.15789	0.37127	0.02722	0.00016	1001000
	216	18	0.27778	0.43651	0.25536	0.00044	1001000
	218	19	0.05263	0.05263	1	0	1001000
	219	19	0.05263	0.05263	1	0	1001000
	220	19	0.05263	0.05263	1	0	1001000
	221	9	0.11111	0.29412	0.1769	0.00039	1001000
	222	15	0.26667	0.4046	0.22612	0.00041	1001000
	224	13	0.07692	0.07692	1	0	1001000
	225	12	0.16667	0.15942	1	0	1001000
	227	18	0.05556	0.05556	1	0	1001000
	228	16	0.0625	0.0625	1	0	1001000
	230	9	0.11111	0.29412	0.17591	0.00039	1001000
	232	19	0.21053	0.27312	0.3712	0.00047	1001000
	233	19	0.15789	0.14936	1	0	1001000
	236	15	0.06667	0.06667	1	0	1001000
	237	4	0.25	0.25	1	0	1001000
	238	14	0.07143	0.19841	0.11117	0.00031	1001000
	240	19	0.10526	0.10242	1	0	1001000
	241	19	0.05263	0.05263	1	0	1001000
	243	19	0.21053	0.27312	0.37156	0.00046	1001000
	245	19	0.15789	0.14936	1	0	1001000
	247	19	0.05263	0.05263	1	0	1001000
	249	9	0.11111	0.11111	1	0	1001000
	250	9	0.11111	0.11111	1	0	1001000
	253	6	0	0.48485	0.03027	0.00017	1001000
	254	19	0.05263	0.05263	1	0	1001000
	259	16	0.0625	0.0625	1	0	1001000
	260	19	0.21053	0.27312	0.3717	0.00048	1001000
	265	18	0.11111	0.20317	0.16865	0.00037	1001000
	269	17	0.05882	0.16578	0.09012	0.00029	1001000
	271	17	0.11765	0.11408	1	0	1001000
	272	11	0.27273	0.24675	1	0	1001000
	273	19	0.05263	0.05263	1	0	1001000
	275	19	0.31579	0.39829	0.55015	0.00049	1001000
	278	11	0	0.17316	0.04813	0.00021	1001000
	282	8	0.125	0.125	1	0	1001000
	283	8	0	0.23333	0.06755	0.00025	1001000
	284	18	0.11111	0.10794	1	0	1001000
	285	12	0.08333	0.08333	1	0	1001000
	287	19	0.05263	0.05263	1	0	1001000
	291	19	0.26316	0.30868	0.48878	0.0005	1001000
	292	19	0.05263	0.05263	1	0	1001000
	294	19	0.05263	0.05263	1	0	1001000
	296	12	0.08333	0.3442	0.03128	0.00018	1001000
	297	18	0.05556	0.05556	1	0	1001000
	302	19	0	0.10242	0.0272	0.00016	1001000
	303	19	0.05263	0.05263	1	0	1001000
	304	19	0.63158	0.51209	0.37953	0.00048	1001000
	306	19	0.15789	0.14936	1	0	1001000
	308	19	0	0.10242	0.02699	0.00016	1001000
	311	16	0.0625	0.0625	1	0	1001000
	313	19	0	0.10242	0.02694	0.00016	1001000
	317	19	0.57895	0.51351	0.66293	0.00047	1001000
	319	5	0	0.35556	0.11158	0.00032	1001000
	320	14	0.14286	0.34921	0.06442	0.00024	1001000
	323	17	0	0.11408	0.03012	0.00017	1001000
	324	5	0.2	0.46667	0.3336	0.00047	1001000
	329	18	0.05556	0.05556	1	0	1001000
	332	15	0	0.12874	0.03502	0.00019	1001000
	333	18	0.11111	0.10794	1	0	1001000
	335	19	0.05263	0.14936	0.08092	0.00027	1001000
	337	19	0.10526	0.10242	1	0	1001000
	339	19	0.52632	0.44381	0.60739	0.0005	1001000
	340	18	0.05556	0.15714	0.08568	0.00028	1001000
	341	18	0.16667	0.15714	1	0	1001000
	343	19	0.36842	0.30868	1	0	1001000
	344	19	0.15789	0.14936	1	0	1001000
	345	14	0.14286	0.13757	1	0	1001000
	346	13	0.23077	0.21231	1	0	1001000
	347	19	0.15789	0.49075	0.00399	6e-05	1001000
	356	19	0.05263	0.05263	1	0	1001000
	358	19	0.47368	0.42248	1	0	1001000
	362	19	0.05263	0.05263	1	0	1001000
	366	10	0	0.18947	0.05275	0.00022	1001000
	371	19	0.05263	0.05263	1	0	1001000
	372	14	0	0.13757	0.03678	0.00019	1001000
	374	17	0.17647	0.40107	0.03901	0.0002	1001000
	375	16	0.0625	0.0625	1	0	1001000
	378	19	0.05263	0.05263	1	0	1001000
	382	19	0.26316	0.23471	1	0	1001000
	383	19	0.10526	0.19346	0.15993	0.00037	1001000
	384	9	0.22222	0.52288	0.17087	0.00037	1001000
	385	1	1	1	1	0	1001000
	393	19	0.47368	0.37127	0.52535	0.0005	1001000
	396	18	0.22222	0.50794	0.02213	0.00014	1001000
	397	14	0.07143	0.45238	0.00297	5e-05	1001000
	400	19	0	0.10242	0.02721	0.00016	1001000
	401	5	0	0.35556	0.11142	0.00032	1001000
	405	19	0	0.34139	9e-05	1e-05	1001000
	406	17	0.23529	0.29947	0.4115	0.00049	1001000
	410	19	0	0.19346	0.00249	5e-05	1001000
	414	19	0.21053	0.19346	1	0	1001000
	415	18	0.05556	0.05556	1	0	1001000
	416	19	0	0.10242	0.02721	0.00016	1001000
	417	12	0.08333	0.48913	0.0061	8e-05	1001000
	418	19	0.15789	0.14936	1	0	1001000
	420	19	0.31579	0.27312	1	0	1001000
	423	19	0.26316	0.23471	1	0	1001000
	425	19	0.31579	0.27312	1	0	1001000
	426	19	0.21053	0.19346	1	0	1001000
	427	6	0	0.48485	0.03077	0.00017	1001000
	428	19	0.05263	0.05263	1	0	1001000
	429	18	0.44444	0.4127	1	0	1001000
	433	19	0.52632	0.44381	0.60683	0.0005	1001000
	437	19	0.42105	0.44381	1	0	1001000
	441	18	0.11111	0.10794	1	0	1001000
	444	17	0.17647	0.3369	0.09574	0.00031	1001000
	445	19	0.42105	0.39829	1	0	1001000
	447	12	0.08333	0.08333	1	0	1001000
	448	19	0.05263	0.05263	1	0	1001000
	449	19	0.10526	0.10242	1	0	1001000
	451	11	0.09091	0.09091	1	0	1001000
	452	19	0.52632	0.50071	1	0	1001000
	455	13	0.07692	0.21231	0.12053	0.00032	1001000
	456	11	0	0.17316	0.04781	0.0002	1001000
	466	16	0.125	0.12097	1	0	1001000
	469	19	0.15789	0.14936	1	0	1001000
	470	15	0.06667	0.06667	1	0	1001000
	471	18	0	0.10794	0.02801	0.00017	1001000
	476	9	0.22222	0.36601	0.34188	0.00048	1001000
	478	19	0.10526	0.10242	1	0	1001000
	479	19	0.05263	0.05263	1	0	1001000
	483	16	0	0.12097	0.03217	0.00018	1001000
	484	19	0.31579	0.27312	1	0	1001000
	486	19	0.10526	0.10242	1	0	1001000
	487	19	0.21053	0.39829	0.06294	0.00026	1001000
	491	17	0.17647	0.16578	1	0	1001000
	493	19	0.21053	0.39829	0.06355	0.00024	1001000
	495	19	0.05263	0.05263	1	0	1001000
	499	12	0.08333	0.08333	1	0	1001000
	500	19	0.10526	0.10242	1	0	1001000
	503	19	0.42105	0.44381	1	0	1001000
	506	19	0.10526	0.10242	1	0	1001000
	507	17	0.05882	0.25847	0.01461	0.00012	1001000
	512	12	0	0.15942	0.04284	0.00021	1001000
	513	19	0.42105	0.34139	0.53891	0.0005	1001000
	515	19	0.42105	0.44381	1	0	1001000
	517	11	0	0.17316	0.04808	0.00021	1001000
	519	19	0.31579	0.39829	0.54982	0.0005	1001000
	523	2	1	0.66667	1	0	1001000
	530	19	0.42105	0.34139	0.53748	0.00048	1001000
	532	15	0	0.12874	0.03484	0.00019	1001000
	537	19	0.10526	0.10242	1	0	1001000
	541	19	0.10526	0.10242	1	0	1001000
	543	11	0.09091	0.09091	1	0	1001000
	544	19	0.05263	0.05263	1	0	1001000
	545	19	0.21053	0.27312	0.3713	0.00047	1001000
	548	5	0.6	0.46667	1	0	1001000
	555	18	0.05556	0.05556	1	0	1001000
	557	17	0.05882	0.05882	1	0	1001000
	560	19	0.05263	0.05263	1	0	1001000
	564	19	0.05263	0.14936	0.08094	0.00026	1001000
	567	19	0.21053	0.27312	0.37115	0.00048	1001000
	569	19	0.15789	0.42248	0.01217	0.00011	1001000
	570	19	0.15789	0.23471	0.25798	0.00045	1001000
	571	14	0	0.13757	0.03742	0.0002	1001000
	573	19	0.26316	0.30868	0.48891	0.00049	1001000
	574	18	0.38889	0.38571	1	0	1001000
	577	15	0	0.23908	0.00366	6e-05	1001000
	578	19	0.26316	0.23471	1	0	1001000
	579	19	0.10526	0.10242	1	0	1001000
	580	19	0.05263	0.05263	1	0	1001000
	583	19	0.05263	0.05263	1	0	1001000
	588	16	0.0625	0.0625	1	0	1001000
	589	16	0.1875	0.1754	1	0	1001000
	592	15	0.06667	0.18621	0.10324	0.00029	1001000
	593	19	0.36842	0.30868	1	0	1001000
	594	18	0.27778	0.38571	0.2605	0.00043	1001000
	600	19	0.15789	0.14936	1	0	1001000
	602	13	0.07692	0.40923	0.00845	9e-05	1001000
	603	19	0.10526	0.10242	1	0	1001000
	609	16	0.125	0.22581	0.19102	0.0004	1001000
	612	19	0.52632	0.50071	1	0	1001000
	613	17	0.11765	0.11408	1	0	1001000
	615	16	0	0.12097	0.03211	0.00018	1001000
	617	19	0.42105	0.44381	1	0	1001000
	618	19	0.52632	0.39829	0.263	0.00045	1001000
	619	19	0.05263	0.05263	1	0	1001000
	620	19	0.10526	0.10242	1	0	1001000
	622	7	0	0.26374	0.07668	0.00026	1001000
	625	19	0.05263	0.05263	1	0	1001000
	628	19	0.10526	0.10242	1	0	1001000
	632	19	0.36842	0.4623	0.60682	0.00047	1001000
	635	18	0.16667	0.24603	0.27272	0.00043	1001000
	640	19	0.05263	0.05263	1	0	1001000
	642	19	0.15789	0.14936	1	0	1001000
	646	18	0	0.10794	0.02814	0.00017	1001000
	647	19	0.57895	0.49075	0.63294	0.00047	1001000
	650	11	0.09091	0.09091	1	0	1001000
	657	17	0.05882	0.05882	1	0	1001000
	660	19	0.42105	0.39829	1	0	1001000
	661	18	0.05556	0.05556	1	0	1001000
	666	10	0.1	0.1	1	0	1001000
	668	19	0.10526	0.10242	1	0	1001000
	669	19	0.52632	0.50071	1	0	1001000
	672	19	0.21053	0.19346	1	0	1001000
	673	19	0.31579	0.47795	0.16803	0.00036	1001000
	675	5	0	0.35556	0.1111	0.00032	1001000
	676	17	0.23529	0.2139	1	0	1001000
	680	19	0.05263	0.05263	1	0	1001000
	684	7	0.14286	0.53846	0.11951	0.00033	1001000
	694	9	0	0.20915	0.05916	0.00024	1001000
	697	7	0.14286	0.36264	0.23184	0.00043	1001000
	704	18	0.16667	0.43651	0.01471	0.00012	1001000
	709	18	0	0.10794	0.02852	0.00017	1001000
	712	19	0.47368	0.4623	1	0	1001000
	713	19	0.05263	0.05263	1	0	1001000
	714	19	0.05263	0.05263	1	0	1001000
	716	19	0.10526	0.10242	1	0	1001000
	717	19	0.05263	0.05263	1	0	1001000
	718	19	0.47368	0.51351	1	0	1001000
	719	2	1	0.66667	1	0	1001000
	720	19	0.05263	0.05263	1	0	1001000
	722	19	0.15789	0.14936	1	0	1001000
	726	19	0.05263	0.05263	1	0	1001000
	730	6	0.16667	0.16667	1	0	1001000
	733	19	0.05263	0.05263	1	0	1001000
	735	16	0.0625	0.0625	1	0	1001000
	736	19	0.15789	0.23471	0.259	0.00044	1001000
	739	8	0	0.23333	0.06629	0.00026	1001000
	740	19	0.05263	0.05263	1	0	1001000
	741	19	0.57895	0.4623	0.34491	0.00047	1001000
	742	19	0.05263	0.05263	1	0	1001000
	743	10	0	0.18947	0.05224	0.00023	1001000
	747	5	0	0.53333	0.04763	0.00021	1001000
	749	19	0.05263	0.05263	1	0	1001000
	750	8	0.125	0.125	1	0	1001000
	752	17	0.05882	0.05882	1	0	1001000
	753	19	0.36842	0.30868	1	0	1001000
	754	18	0.05556	0.05556	1	0	1001000
	758	19	0.31579	0.27312	1	0	1001000
	765	19	0.21053	0.19346	1	0	1001000
	766	19	0.10526	0.10242	1	0	1001000
	767	13	0.07692	0.07692	1	0	1001000
	770	19	0.05263	0.05263	1	0	1001000
	772	18	0.16667	0.15714	1	0	1001000
	774	10	0.1	0.39474	0.04603	0.00021	1001000
	775	19	0.52632	0.51209	1	0	1001000
	776	6	0	0.30303	0.09147	0.00028	1001000
	781	16	0.0625	0.0625	1	0	1001000
	784	18	0.55556	0.45714	0.59744	0.0005	1001000
	785	15	0.06667	0.06667	1	0	1001000
	787	19	0.15789	0.14936	1	0	1001000
	788	19	0.15789	0.14936	1	0	1001000
	789	19	0	0.10242	0.02712	0.00016	1001000
	790	19	0.42105	0.39829	1	0	1001000
	792	19	0.57895	0.42248	0.25295	0.00046	1001000
	793	19	0.05263	0.05263	1	0	1001000
	798	8	0	0.23333	0.06727	0.00025	1001000
	802	19	0.05263	0.05263	1	0	1001000
	803	18	0	0.10794	0.02875	0.00017	1001000
	804	15	0.13333	0.12874	1	0	1001000
	812	19	0.10526	0.10242	1	0	1001000
	813	19	0.05263	0.05263	1	0	1001000
	818	19	0.05263	0.05263	1	0	1001000
	819	19	0.05263	0.05263	1	0	1001000
	822	19	0.05263	0.05263	1	0	1001000
	823	6	0	0.30303	0.09099	0.00029	1001000
	826	5	0	0.53333	0.04796	0.00022	1001000
	827	17	0.05882	0.16578	0.09064	0.00029	1001000
	829	19	0.36842	0.37127	1	0	1001000
	831	19	0.05263	0.05263	1	0	1001000
	835	18	0.11111	0.10794	1	0	1001000
	836	19	0.05263	0.05263	1	0	1001000
	839	12	0	0.15942	0.04384	0.00021	1001000
	840	7	0.14286	0.49451	0.10509	0.00029	1001000
	841	19	0.05263	0.05263	1	0	1001000
	842	16	0.125	0.31452	0.04859	0.00022	1001000
	846	15	0	0.12874	0.03383	0.00018	1001000
	849	19	0.21053	0.19346	1	0	1001000
	851	19	0.52632	0.47795	1	0	1001000
	852	19	0.47368	0.37127	0.52501	0.00049	1001000
	854	19	0.05263	0.05263	1	0	1001000
	855	19	0.10526	0.10242	1	0	1001000
	857	19	0.05263	0.05263	1	0	1001000
	858	2	0	0.66667	0.3328	0.00046	1001000
	861	19	0.57895	0.50782	0.6552	0.0005	1001000
	862	19	0.15789	0.14936	1	0	1001000
	869	17	0.11765	0.2139	0.18056	0.00039	1001000
	871	19	0.05263	0.05263	1	0	1001000
	873	19	0.05263	0.05263	1	0	1001000
	874	15	0.06667	0.18621	0.10292	0.0003	1001000
	875	19	0.36842	0.42248	0.6079	0.00048	1001000
	876	18	0.05556	0.05556	1	0	1001000
	879	19	0.42105	0.34139	0.5389	0.0005	1001000
	880	7	0.14286	0.36264	0.23008	0.00041	1001000
	881	19	0.15789	0.14936	1	0	1001000
	883	18	0.05556	0.05556	1	0	1001000
	885	19	0.05263	0.05263	1	0	1001000
	886	19	0.10526	0.19346	0.15935	0.00036	1001000
	887	19	0.26316	0.23471	1	0	1001000
	888	19	0.47368	0.49075	1	0	1001000
	889	19	0.36842	0.50782	0.35234	0.00048	1001000
	890	19	0.21053	0.19346	1	0	1001000
	894	1	1	1	1	0	1001000
	895	19	0.05263	0.05263	1	0	1001000
	897	19	0.05263	0.05263	1	0	1001000
	898	19	0.52632	0.47795	1	0	1001000
	900	19	0.05263	0.05263	1	0	1001000
	903	14	0	0.13757	0.03719	0.0002	1001000
	904	19	0.05263	0.05263	1	0	1001000
	907	18	0.11111	0.20317	0.1693	0.00039	1001000
	909	19	0.05263	0.05263	1	0	1001000
	912	18	0.22222	0.20317	1	0	1001000
	913	12	0.08333	0.08333	1	0	1001000
	916	14	0.07143	0.30423	0.02224	0.00015	1001000
	917	19	0	0.10242	0.0272	0.00016	1001000
	918	17	0.11765	0.11408	1	0	1001000
	919	19	0.05263	0.30868	0.00243	5e-05	1001000
	920	18	0.05556	0.32222	0.00288	5e-05	1001000
	921	18	0.05556	0.32222	0.00298	5e-05	1001000
	922	19	0.05263	0.30868	0.00241	5e-05	1001000
	926	19	0	0.10242	0.02682	0.00015	1001000
	928	19	0	0.10242	0.02723	0.00017	1001000
	932	19	0.05263	0.05263	1	0	1001000
	933	12	0	0.3913	0.00161	4e-05	1001000
	935	17	0.05882	0.05882	1	0	1001000
	936	12	0	0.15942	0.04298	0.0002	1001000
	941	19	0.05263	0.05263	1	0	1001000
	945	17	0	0.11408	0.03013	0.00017	1001000
	946	15	0.06667	0.06667	1	0	1001000
	948	16	0.0625	0.27218	0.01665	0.00013	1001000
	950	19	0.36842	0.42248	0.6066	0.00048	1001000
	954	19	0.05263	0.05263	1	0	1001000
	958	19	0.05263	0.23471	0.01165	0.00011	1001000
	961	19	0.15789	0.30868	0.07626	0.00026	1001000
	963	19	0.52632	0.44381	0.60717	0.0005	1001000
	964	10	0	0.18947	0.05268	0.00022	1001000
	967	19	0.47368	0.49075	1	0	1001000
	969	19	0.26316	0.23471	1	0	1001000
	970	18	0.16667	0.15714	1	0	1001000
	971	19	0.42105	0.47795	0.64714	0.00047	1001000
	972	19	0.26316	0.30868	0.48816	0.0005	1001000
	974	14	0.07143	0.19841	0.11059	0.00031	1001000
	975	19	0	0.19346	0.00234	5e-05	1001000
	978	19	0.21053	0.27312	0.3716	0.0005	1001000
	979	19	0.68421	0.49075	0.1472	0.00036	1001000
	981	19	0.15789	0.23471	0.25929	0.00042	1001000
	983	19	0.47368	0.50782	1	0	1001000
	986	19	0.10526	0.10242	1	0	1001000
	987	19	0.05263	0.05263	1	0	1001000
	988	19	0.26316	0.30868	0.48937	0.00052	1001000
	990	19	0.15789	0.14936	1	0	1001000
	991	19	0.10526	0.19346	0.15969	0.00035	1001000
	993	17	0.35294	0.42781	0.57223	0.00048	1001000
	995	19	0.36842	0.50782	0.35471	0.00047	1001000
	996	8	0.125	0.45833	0.07813	0.00026	1001000
	997	19	0.05263	0.05263	1	0	1001000
	1001	8	0	0.4	0.01543	0.00012	1001000
	1002	19	0.10526	0.10242	1	0	1001000
	1006	18	0.05556	0.15714	0.08587	0.00028	1001000
	1007	19	0.52632	0.51209	1	0	1001000
	1008	7	0.28571	0.26374	1	0	1001000
	1011	19	0.05263	0.05263	1	0	1001000
	1018	11	0.09091	0.09091	1	0	1001000
	1020	16	0.0625	0.1754	0.09584	0.0003	1001000
	1021	19	0.10526	0.10242	1	0	1001000
	1022	19	0.15789	0.14936	1	0	1001000
	1023	19	0.36842	0.49075	0.35342	0.00046	1001000
	1028	18	0.38889	0.38571	1	0	1001000
	1030	19	0.63158	0.44381	0.10961	0.00031	1001000
	1032	19	0.05263	0.05263	1	0	1001000
	1033	19	0.42105	0.39829	1	0	1001000
	1037	18	0.05556	0.15714	0.08562	0.00028	1001000
	1038	10	0.1	0.26842	0.15745	0.00037	1001000
	1039	19	0.21053	0.34139	0.14358	0.00037	1001000
	1040	19	0.05263	0.05263	1	0	1001000
	1041	19	0.05263	0.05263	1	0	1001000
	1043	19	0.05263	0.05263	1	0	1001000
	1044	19	0.05263	0.05263	1	0	1001000
	1047	19	0.15789	0.14936	1	0	1001000
	1048	19	0.26316	0.30868	0.48853	0.00051	1001000
	1051	19	0.10526	0.10242	1	0	1001000
	1053	19	0.26316	0.30868	0.48924	0.00052	1001000
	1054	19	0.47368	0.51351	1	0	1001000
	1055	14	0	0.13757	0.03689	0.00018	1001000
	1057	19	0.42105	0.39829	1	0	1001000
	1060	18	0.16667	0.15714	1	0	1001000
	1061	19	0.05263	0.05263	1	0	1001000
	1064	12	0.16667	0.28986	0.25486	0.00044	1001000
	1065	19	0.26316	0.23471	1	0	1001000
	1067	19	0.05263	0.05263	1	0	1001000
	1068	19	0.36842	0.37127	1	0	1001000
	1070	19	0.05263	0.05263	1	0	1001000
	1071	7	0.85714	0.52747	0.16119	0.00035	1001000
	1073	19	0.05263	0.05263	1	0	1001000
	1076	7	0	0.26374	0.07681	0.00025	1001000
	1078	19	0.10526	0.10242	1	0	1001000
	1080	14	0	0.13757	0.0369	0.00019	1001000
	1091	16	0.125	0.48387	0.00419	7e-05	1001000
	1093	19	0.05263	0.05263	1	0	1001000
	1095	19	0.10526	0.10242	1	0	1001000
	1097	7	0.14286	0.14286	1	0	1001000
	1098	16	0.3125	0.27218	1	0	1001000
	1100	19	1	0.51351	2e-05	0	1001000
	1101	19	0.10526	0.10242	1	0	1001000
	1105	19	0.15789	0.14936	1	0	1001000
	1106	16	0	0.12097	0.0324	0.00017	1001000
	1107	10	0	0.18947	0.05362	0.00023	1001000
	1108	17	0.41176	0.45098	1	0	1001000
	1111	19	0.05263	0.05263	1	0	1001000
	1115	19	0.05263	0.05263	1	0	1001000
	1117	19	0.21053	0.50071	0.01737	0.00013	1001000
	1119	14	0.07143	0.07143	1	0	1001000
	1121	19	0.57895	0.4623	0.34473	0.00048	1001000
	1122	19	0.05263	0.05263	1	0	1001000
	1125	19	0.31579	0.44381	0.29165	0.00046	1001000
	1127	19	0.15789	0.37127	0.02739	0.00016	1001000
	1130	19	0.36842	0.30868	1	0	1001000
	1132	19	0.10526	0.10242	1	0	1001000
	1135	15	0	0.12874	0.03463	0.00019	1001000
	1137	11	0.09091	0.09091	1	0	1001000
	1144	10	0	0.18947	0.05255	0.00022	1001000
	1145	18	0.11111	0.20317	0.16991	0.00038	1001000
	1146	17	0.35294	0.49911	0.3234	0.00047	1001000
	1147	17	0.17647	0.48663	0.01183	0.0001	1001000
	1149	19	0.15789	0.14936	1	0	1001000
	1151	17	0.05882	0.05882	1	0	1001000
	1152	18	0	0.10794	0.02839	0.00016	1001000
	1154	19	0.26316	0.37127	0.23556	0.00041	1001000
	1161	19	0.10526	0.10242	1	0	1001000
	1163	19	0.10526	0.10242	1	0	1001000
	1166	18	0.05556	0.4746	0.00019	1e-05	1001000
	1167	12	0.16667	0.15942	1	0	1001000
	1169	19	0.15789	0.23471	0.25841	0.00044	1001000
	1170	19	0.15789	0.23471	0.25826	0.00044	1001000
	1173	4	0.25	0.25	1	0	1001000
	1175	19	0.31579	0.34139	1	0	1001000
	1176	19	0.05263	0.05263	1	0	1001000
	1178	19	0.05263	0.05263	1	0	1001000
	1180	10	0	0.18947	0.05253	0.00023	1001000
	1182	19	0.15789	0.14936	1	0	1001000
	1184	4	0	0.42857	0.14325	0.00037	1001000
	1186	17	0.05882	0.05882	1	0	1001000
	1188	19	0.68421	0.49075	0.14698	0.00035	1001000
	1189	19	0.15789	0.14936	1	0	1001000
	1190	19	0.15789	0.14936	1	0	1001000
	1193	18	0.22222	0.20317	1	0	1001000
	1197	14	0.07143	0.49471	0.00162	4e-05	1001000
	1198	19	0.26316	0.49075	0.05971	0.00026	1001000
	1201	17	0.11765	0.11408	1	0	1001000
	1202	19	0.10526	0.10242	1	0	1001000
	1204	19	0.10526	0.10242	1	0	1001000
	1206	16	0	0.12097	0.03238	0.00018	1001000
	1207	10	0	0.18947	0.05246	0.00023	1001000
	1208	19	0.36842	0.4623	0.60743	0.00049	1001000
	1209	19	0.26316	0.23471	1	0	1001000
	1212	17	0.11765	0.37077	0.01372	0.00011	1001000
	1213	18	0.16667	0.15714	1	0	1001000
	1216	19	0.15789	0.14936	1	0	1001000
	1217	19	0.15789	0.14936	1	0	1001000
	1218	7	0	0.52747	0.01171	0.00011	1001000
	1222	16	0	0.12097	0.03257	0.00017	1001000
	1226	19	0.31579	0.34139	1	0	1001000
	1228	11	0.18182	0.31169	0.27851	0.00044	1001000
	1229	6	0	0.30303	0.09093	0.00029	1001000
	1230	19	0.57895	0.42248	0.25393	0.00043	1001000
	1231	12	0	0.15942	0.04316	0.0002	1001000
	1233	11	0.09091	0.09091	1	0	1001000
	1235	19	0.31579	0.27312	1	0	1001000
	1236	19	0.05263	0.05263	1	0	1001000
	1237	18	0.05556	0.05556	1	0	1001000
	1239	18	0.05556	0.05556	1	0	1001000
	1240	19	0.15789	0.14936	1	0	1001000
	1243	19	0.26316	0.23471	1	0	1001000
	1244	19	0.57895	0.51351	0.66285	0.00047	1001000
	1248	18	0.44444	0.35556	0.52882	0.00049	1001000
	1249	10	0.1	0.47895	0.0216	0.00014	1001000
	1252	15	0.26667	0.45977	0.23274	0.00041	1001000
	1253	19	0.15789	0.23471	0.25835	0.00043	1001000
	1254	19	0.42105	0.39829	1	0	1001000
	1255	19	0.15789	0.1522	1	0	1001000
	1258	19	0.42105	0.39829	1	0	1001000
	1259	14	0.14286	0.25397	0.21815	0.00042	1001000
	1260	16	0	0.12097	0.03273	0.00018	1001000
	1262	3	0	0.53333	0.199	0.00038	1001000
	1263	19	0.05263	0.14936	0.08088	0.00026	1001000
	1264	15	0.13333	0.33103	0.05617	0.00022	1001000
	1267	11	0.09091	0.09091	1	0	1001000
	1269	18	0.11111	0.10794	1	0	1001000
	1270	11	0	0.31169	0.00778	9e-05	1001000
	1271	11	0.18182	0.31169	0.2788	0.00043	1001000
	1275	19	0.26316	0.23471	1	0	1001000
	1277	18	0.44444	0.45714	1	0	1001000
	1279	14	0	0.13757	0.0379	0.00019	1001000
	1280	19	0.21053	0.27312	0.37143	0.00048	1001000
	1281	19	0.05263	0.05263	1	0	1001000
	1282	19	0.26316	0.23471	1	0	1001000
	1285	19	0.42105	0.44381	1	0	1001000
	1286	6	0.16667	0.40909	0.2726	0.00042	1001000
	1290	19	0.42105	0.44381	1	0	1001000
	1291	3	0	0.53333	0.20017	0.0004	1001000
	1293	17	0.17647	0.3369	0.09488	0.00031	1001000
	1298	15	0.06667	0.18621	0.10343	0.0003	1001000
	1301	19	0.15789	0.14936	1	0	1001000
	1302	15	0.26667	0.51494	0.11436	0.00032	1001000
	1303	19	0.36842	0.30868	1	0	1001000
	1304	19	0.15789	0.14936	1	0	1001000
	1310	19	0.21053	0.19346	1	0	1001000
	1311	19	0.10526	0.10242	1	0	1001000
	1317	19	0.31579	0.27312	1	0	1001000
	1319	19	0.42105	0.47795	0.6477	0.00047	1001000
	1320	8	0.125	0.125	1	0	1001000
	1321	19	0.10526	0.10242	1	0	1001000
	1322	19	0.05263	0.05263	1	0	1001000
	1324	17	0.05882	0.16578	0.09106	0.00031	1001000
	1325	18	0.16667	0.15714	1	0	1001000
	1326	19	0.57895	0.4623	0.34582	0.00046	1001000
	1332	15	0.26667	0.4046	0.22514	0.00039	1001000
	1336	11	0	0.17316	0.04818	0.00022	1001000
	1339	19	0.47368	0.51351	1	0	1001000
	1340	7	0	0.26374	0.07557	0.00027	1001000
	1342	6	0	0.30303	0.09061	0.00028	1001000
	1344	14	0	0.13757	0.03698	0.00019	1001000
	1345	19	0.42105	0.51209	0.64591	0.00047	1001000
	1347	19	0	0.10242	0.02715	0.00016	1001000
	1349	19	0.05263	0.05263	1	0	1001000
	1350	8	0	0.23333	0.06681	0.00026	1001000
	1352	17	0.11765	0.29947	0.04232	0.0002	1001000
	1355	19	0	0.10242	0.0271	0.00016	1001000
	1356	13	0	0.14769	0.0399	0.00019	1001000
	1357	19	0	0.10242	0.02725	0.00016	1001000
	1358	19	0.26316	0.23471	1	0	1001000
	1360	19	0.26316	0.42248	0.12462	0.00032	1001000
	1361	11	0	0.17316	0.04768	0.00022	1001000
	1363	16	0.125	0.3871	0.01628	0.00013	1001000
	1364	18	0.05556	0.05556	1	0	1001000
	1365	19	0	0.10242	0.02723	0.00016	1001000
	1366	19	0.15789	0.50782	0.00393	6e-05	1001000
	1367	19	0.10526	0.10242	1	0	1001000
	1368	18	0.44444	0.48889	1	0	1001000
	1369	3	0	0.53333	0.19975	0.00039	1001000
	1376	11	0	0.17316	0.04711	0.00021	1001000
	1378	10	0	0.50526	0.00176	4e-05	1001000
	1380	18	0.11111	0.10794	1	0	1001000
	1382	19	0.05263	0.05263	1	0	1001000
	1383	18	0.16667	0.32222	0.08466	0.00026	1001000
	1386	19	0.05263	0.05263	1	0	1001000
	1387	11	0.09091	0.24675	0.14284	0.00036	1001000
	1390	19	0.05263	0.05263	1	0	1001000
	1391	19	0.05263	0.05263	1	0	1001000
	1392	19	0.05263	0.05263	1	0	1001000
	1394	18	0	0.10794	0.02843	0.00017	1001000
	1398	19	0.31579	0.34139	1	0	1001000
	1401	19	0.05263	0.05263	1	0	1001000
	1403	19	0.05263	0.05263	1	0	1001000
	1405	17	0.05882	0.05882	1	0	1001000
	1406	19	0	0.10242	0.02675	0.00016	1001000
	1408	16	0.0625	0.0625	1	0	1001000
	1410	8	0	0.23333	0.06681	0.00024	1001000
	1412	19	0.05263	0.05263	1	0	1001000
	1414	13	0.07692	0.21231	0.12018	0.00034	1001000
	1416	19	0.42105	0.44381	1	0	1001000
	1418	19	0.05263	0.05263	1	0	1001000
	1419	16	0.0625	0.0625	1	0	1001000
	1424	19	0.15789	0.14936	1	0	1001000
	1426	3	0	0.53333	0.20014	0.00039	1001000
	1428	19	0.10526	0.10242	1	0	1001000
	1429	4	0	0.42857	0.14328	0.00035	1001000
	1434	19	0.42105	0.50071	0.64244	0.00048	1001000
	1435	19	0.36842	0.30868	1	0	1001000
	1436	19	0.10526	0.10242	1	0	1001000
	1440	19	0.26316	0.30868	0.48941	0.00051	1001000
	1441	15	0.06667	0.06667	1	0	1001000
	1442	19	0.84211	0.50071	0.00352	6e-05	1001000
	1445	19	0.15789	0.23471	0.25869	0.00045	1001000
	1446	19	0.10526	0.10242	1	0	1001000
	1451	17	0	0.11408	0.03034	0.00018	1001000
	1452	19	0	0.10242	0.02647	0.00016	1001000
	1453	19	0.05263	0.05263	1	0	1001000
	1454	19	0.47368	0.50782	1	0	1001000
	1457	19	0.21053	0.27312	0.3701	0.00049	1001000
	1458	19	0.15789	0.14936	1	0	1001000
	1459	19	0.52632	0.39829	0.26262	0.00045	1001000
	1460	19	0.15789	0.14936	1	0	1001000
	1461	14	0	0.13757	0.03679	0.0002	1001000
	1462	13	0	0.14769	0.03986	0.0002	1001000
	1463	6	0.16667	0.16667	1	0	1001000
	1464	13	0.07692	0.07692	1	0	1001000
	1469	19	0.15789	0.14936	1	0	1001000
	1475	4	0	0.57143	0.08556	0.00028	1001000
	1477	1	1	1	1	0	1001000
	1478	12	0.58333	0.48913	0.59246	0.00049	1001000
	1482	19	0.10526	0.10242	1	0	1001000
	1483	19	0.31579	0.34139	1	0	1001000
	1484	19	0.05263	0.05263	1	0	1001000
	1485	19	0.21053	0.19346	1	0	1001000
	1486	19	0.05263	0.05263	1	0	1001000
	1488	7	0.42857	0.49451	1	0	1001000
	1489	15	0.06667	0.06667	1	0	1001000
	1491	13	0.07692	0.21231	0.12008	0.00033	1001000
	1492	19	0.10526	0.10242	1	0	1001000
	1493	19	0.26316	0.37127	0.23476	0.00044	1001000
	1494	19	0.05263	0.05263	1	0	1001000
	1496	19	0.05263	0.05263	1	0	1001000
	1501	17	0.05882	0.05882	1	0	1001000
	1504	12	0.08333	0.08333	1	0	1001000
	1505	19	0.47368	0.42248	1	0	1001000
	1506	19	0.15789	0.23471	0.25839	0.00043	1001000
	1507	19	0.31579	0.39829	0.54949	0.0005	1001000
	1509	8	0	0.23333	0.06735	0.00025	1001000
	1513	19	0.36842	0.30868	1	0	1001000
	1514	10	0.1	0.47895	0.02158	0.00014	1001000
	1515	19	0.42105	0.44381	1	0	1001000
	1518	19	0.21053	0.19346	1	0	1001000
	1520	19	0.15789	0.14936	1	0	1001000
	1521	18	0.16667	0.38571	0.03257	0.00017	1001000
	1522	3	0	0.53333	0.20026	0.00041	1001000
	1524	19	0.36842	0.30868	1	0	1001000
	1525	19	0.05263	0.05263	1	0	1001000
	1527	19	0	0.10242	0.02764	0.00017	1001000
	1528	17	0	0.11408	0.03058	0.00017	1001000
	1529	19	0.05263	0.05263	1	0	1001000
	1530	15	0.13333	0.45977	0.01013	0.0001	1001000
	1531	14	0.14286	0.13757	1	0	1001000
	1532	18	0.05556	0.05556	1	0	1001000
	1534	19	0.52632	0.50071	1	0	1001000
	1538	18	0.44444	0.48889	1	0	1001000
	1540	5	0	0.35556	0.11127	0.0003	1001000
	1542	19	0.15789	0.14936	1	0	1001000
	1543	19	0.10526	0.10242	1	0	1001000
	1544	12	0.08333	0.08333	1	0	1001000
	1546	19	0.26316	0.37127	0.23434	0.00043	1001000
	1550	19	0.31579	0.27312	1	0	1001000
	1551	18	0.05556	0.05556	1	0	1001000
	1552	19	0.05263	0.05263	1	0	1001000
	1554	19	0.05263	0.05263	1	0	1001000
	1556	9	0.66667	0.52288	0.539	0.00049	1001000
	1557	19	0.05263	0.05263	1	0	1001000
	1560	19	0.05263	0.05263	1	0	1001000
	1564	19	0.05263	0.05263	1	0	1001000
	1566	19	0.05263	0.05263	1	0	1001000
	1567	2	0.5	0.5	1	0	1001000
	1570	19	0.05263	0.05263	1	0	1001000
	1574	19	0.10526	0.10242	1	0	1001000
	1576	18	0.05556	0.05556	1	0	1001000
	1578	19	0.42105	0.50071	0.64218	0.00048	1001000
	1581	12	0	0.15942	0.04305	0.0002	1001000
	1582	18	0.05556	0.05556	1	0	1001000
	1583	19	0.36842	0.50782	0.35416	0.00049	1001000
	1584	15	0.06667	0.06667	1	0	1001000
	1587	19	0	0.10242	0.02683	0.00017	1001000
	1589	19	0.31579	0.27312	1	0	1001000
	1590	18	0.16667	0.4746	0.0087	9e-05	1001000
	1591	19	0.31579	0.27312	1	0	1001000
	1592	13	0	0.14769	0.04024	0.0002	1001000
	1593	19	0.10526	0.19346	0.15883	0.00037	1001000
	1595	6	0	0.30303	0.09102	0.00028	1001000
	1597	19	0.10526	0.10242	1	0	1001000
	1600	18	0	0.10794	0.02844	0.00016	1001000
	1604	18	0.27778	0.5127	0.06916	0.00026	1001000
	1605	19	0.05263	0.05263	1	0	1001000
	1607	13	0	0.14769	0.04036	0.00019	1001000
	1608	5	0	0.35556	0.11193	0.0003	1001000
	1614	19	0.10526	0.10242	1	0	1001000
	1615	19	0.05263	0.05263	1	0	1001000
	1617	19	0.31579	0.34139	1	0	1001000
	1618	19	0.47368	0.50782	1	0	1001000
	1619	14	0.07143	0.07143	1	0	1001000
	1620	4	0	0.42857	0.14241	0.00036	1001000
	1622	19	0.52632	0.39829	0.2624	0.00044	1001000
	1628	11	0	0.17316	0.04733	0.00023	1001000
	1631	19	0.26316	0.30868	0.48868	0.00051	1001000
	1634	19	0.05263	0.05263	1	0	1001000
	1635	19	0.42105	0.50071	0.64239	0.00048	1001000
	1637	7	0	0.26374	0.0768	0.00027	1001000
	1638	16	0.125	0.12097	1	0	1001000
	1639	19	0.10526	0.10242	1	0	1001000
	1645	13	0	0.14769	0.04027	0.0002	1001000
	1649	14	0.07143	0.07143	1	0	1001000
	1650	19	0.05263	0.05263	1	0	1001000
	1651	19	0.21053	0.19346	1	0	1001000
	1655	19	0.10526	0.10242	1	0	1001000
	1659	19	0.21053	0.19346	1	0	1001000
	1662	19	0.05263	0.05263	1	0	1001000
	1664	7	0.14286	0.36264	0.23073	0.00042	1001000
	1667	19	0.05263	0.05263	1	0	1001000
	1668	19	0.36842	0.51351	0.35646	0.00046	1001000
	1669	18	0.11111	0.10794	1	0	1001000
	1672	15	0	0.12874	0.03435	0.00018	1001000
	1674	19	0.10526	0.10242	1	0	1001000
	1675	18	0.05556	0.05556	1	0	1001000
	1677	18	0.05556	0.15714	0.08581	0.00028	1001000
	1680	19	0.10526	0.10242	1	0	1001000
	1681	18	0	0.10794	0.02877	0.00017	1001000
	1682	13	0	0.14769	0.03981	0.0002	1001000
	1684	19	0.42105	0.51209	0.64364	0.00046	1001000
	1687	19	0.05263	0.05263	1	0	1001000
	1689	19	0.05263	0.05263	1	0	1001000
	1696	17	0.05882	0.05882	1	0	1001000
	1702	15	0.06667	0.50805	0.00077	3e-05	1001000
	1704	15	0	0.12874	0.03417	0.00019	1001000
	1706	19	0.05263	0.23471	0.01166	0.00011	1001000
	1708	19	0.94737	0.51209	0.00017	1e-05	1001000
	1711	18	0.05556	0.05556	1	0	1001000
	1713	19	0.68421	0.50782	0.17636	0.00036	1001000
	1714	19	0.10526	0.10242	1	0	1001000
	1715	19	0.10526	0.19346	0.16049	0.00036	1001000
	1716	19	0.05263	0.05263	1	0	1001000
	1719	19	0.52632	0.44381	0.60642	0.00049	1001000
	1722	16	0.0625	0.0625	1	0	1001000
	1726	18	0.33333	0.28571	1	0	1001000
	1727	19	0.31579	0.34139	1	0	1001000
	1731	19	0.21053	0.19346	1	0	1001000
	1732	8	0	0.23333	0.06655	0.00025	1001000
	1735	10	0.1	0.39474	0.04662	0.00021	1001000
	1746	11	0.09091	0.09091	1	0	1001000
	1749	18	0.05556	0.05556	1	0	1001000
	1751	19	0.10526	0.10242	1	0	1001000
	1752	19	0.57895	0.50782	0.6544	0.00047	1001000
	1753	19	0.05263	0.05263	1	0	1001000
	1754	19	0.10526	0.10242	1	0	1001000
	1757	19	0.47368	0.50782	1	0	1001000
	1758	19	0.52632	0.50071	1	0	1001000
	1759	19	0.05263	0.05263	1	0	1001000
	1761	18	0.11111	0.10794	1	0	1001000
	1763	18	0.16667	0.24603	0.27316	0.00045	1001000
	1764	18	0.05556	0.05556	1	0	1001000
	1765	19	0.63158	0.47795	0.31798	0.00047	1001000
	1767	19	0.05263	0.05263	1	0	1001000
	1771	19	0	0.10242	0.02677	0.00015	1001000
	1772	19	0.26316	0.42248	0.12437	0.00034	1001000
	1773	18	0	0.10794	0.02841	0.00016	1001000
	1774	19	0.05263	0.05263	1	0	1001000
	1777	18	0	0.10794	0.02858	0.00017	1001000
	1780	19	0.15789	0.14936	1	0	1001000
	1781	16	0	0.12097	0.03225	0.00018	1001000
	1782	19	0.10526	0.10242	1	0	1001000
	1785	19	0.05263	0.05263	1	0	1001000
	1786	19	0.36842	0.30868	1	0	1001000
	1788	19	0.05263	0.05263	1	0	1001000
	1789	18	0.22222	0.50794	0.02253	0.00014	1001000
	1791	19	0.26316	0.30868	0.49015	0.0005	1001000
	1792	18	0.16667	0.38571	0.03253	0.00018	1001000
	1793	19	0.15789	0.14936	1	0	1001000
	1797	19	0.10526	0.10242	1	0	1001000
	1799	10	0.2	0.50526	0.08114	0.00028	1001000
	1800	19	0.15789	0.14936	1	0	1001000
	1801	19	0.31579	0.34139	1	0	1001000
	1808	16	0.25	0.31452	0.43296	0.00049	1001000
	1809	19	0.10526	0.10242	1	0	1001000
	1810	19	0.36842	0.30868	1	0	1001000
	1811	19	0.21053	0.27312	0.3715	0.00049	1001000
	1812	19	0.47368	0.37127	0.52498	0.0005	1001000
	1813	4	0	0.42857	0.14242	0.00033	1001000
	1818	14	0.14286	0.13757	1	0	1001000
	1821	19	0.36842	0.4623	0.60649	0.00049	1001000
	1822	19	0.05263	0.05263	1	0	1001000
	1823	19	0.05263	0.05263	1	0	1001000
	1824	8	0.125	0.45833	0.0766	0.00028	1001000
	1825	19	0.15789	0.14936	1	0	1001000
	1826	19	0.47368	0.51351	1	0	1001000
	1827	17	0.05882	0.05882	1	0	1001000
	1828	19	0.05263	0.05263	1	0	1001000
	1830	19	0.31579	0.27312	1	0	1001000
	1832	19	0.05263	0.05263	1	0	1001000
	1834	19	0.05263	0.05263	1	0	1001000
	1835	15	0.13333	0.12874	1	0	1001000
	1839	16	0.25	0.22581	1	0	1001000
	1841	5	0.2	0.46667	0.33344	0.00049	1001000
	1842	8	0	0.23333	0.06694	0.00025	1001000
	1845	19	0.10526	0.10242	1	0	1001000
	1846	19	0.10526	0.10242	1	0	1001000
	1847	19	0.10526	0.10242	1	0	1001000
	1848	19	0.05263	0.05263	1	0	1001000
	1850	19	0.05263	0.05263	1	0	1001000
	1853	19	0.42105	0.47795	0.64704	0.00047	1001000
	1856	17	0.11765	0.11408	1	0	1001000
	1857	14	0.21429	0.49471	0.08186	0.00027	1001000
	1858	18	0.11111	0.20317	0.16792	0.00037	1001000
	1859	19	0.47368	0.37127	0.52579	0.00051	1001000
	1863	10	0	0.44211	0.00314	6e-05	1001000
	1866	19	0.21053	0.34139	0.14297	0.00034	1001000
	1867	19	0.10526	0.10242	1	0	1001000
	1869	19	0.15789	0.14936	1	0	1001000
	1873	19	0.15789	0.14936	1	0	1001000
	1874	19	0.47368	0.50782	1	0	1001000
	1876	19	0.10526	0.10242	1	0	1001000
	1883	19	0.52632	0.47795	1	0	1001000
	1884	12	0	0.15942	0.0441	0.00021	1001000
	1885	19	0.36842	0.49075	0.35397	0.00048	1001000
	1886	9	0.11111	0.11111	1	0	1001000
	1887	19	0.05263	0.05263	1	0	1001000
	1890	19	0.05263	0.05263	1	0	1001000
	1891	19	0.21053	0.19346	1	0	1001000
	1894	19	0.05263	0.05263	1	0	1001000
	1895	19	0.10526	0.10242	1	0	1001000
	1897	19	0.21053	0.19346	1	0	1001000
	1899	19	0.42105	0.50071	0.64295	0.00047	1001000
	1900	9	0	0.36601	0.01155	0.00011	1001000
	1901	12	0.41667	0.51812	0.59388	0.00049	1001000
	1903	4	0	0.57143	0.08658	0.00029	1001000
	1907	12	0.08333	0.08333	1	0	1001000
	1909	18	0.05556	0.05556	1	0	1001000
	1910	16	0.0625	0.0625	1	0	1001000
	1913	19	0.42105	0.39829	1	0	1001000
	1917	18	0.11111	0.10794	1	0	1001000
	1918	19	0.05263	0.05263	1	0	1001000
	1919	10	0	0.18947	0.0534	0.00023	1001000
	1922	19	0.42105	0.50071	0.6417	0.00047	1001000
	1926	18	0.33333	0.28571	1	0	1001000
	1927	18	0.33333	0.28571	1	0	1001000
	1933	18	0.27778	0.32222	0.51146	0.00052	1001000
	1934	19	0.05263	0.05263	1	0	1001000
	1936	19	0.05263	0.05263	1	0	1001000
	1937	18	0.05556	0.05556	1	0	1001000
	1942	19	0.36842	0.30868	1	0	1001000
	1943	17	0.11765	0.11408	1	0	1001000
	1945	6	0	0.30303	0.0905	0.00029	1001000
	1946	10	0.1	0.39474	0.04599	0.0002	1001000
	1948	19	1	0.51351	1e-05	0	1001000
	1949	14	0.21429	0.30423	0.34725	0.00046	1001000
	1951	19	0.52632	0.51209	1	0	1001000
	1952	19	0.10526	0.10242	1	0	1001000
	1953	19	0.05263	0.05263	1	0	1001000
	1954	19	0.10526	0.34139	0.00965	9e-05	1001000
	1957	19	0.21053	0.50071	0.01787	0.00013	1001000
	1958	19	0.05263	0.05263	1	0	1001000
	1967	19	0.05263	0.05263	1	0	1001000
	1968	19	0.05263	0.05263	1	0	1001000
	1969	19	0.52632	0.39829	0.26377	0.00045	1001000
	1970	18	0.05556	0.05556	1	0	1001000
	1972	19	0.15789	0.14936	1	0	1001000
	1973	15	0.46667	0.37011	0.52776	0.0005	1001000
	1974	19	0.21053	0.19346	1	0	1001000
	1975	19	0.10526	0.10242	1	0	1001000
	1979	19	0.05263	0.05263	1	0	1001000
	1984	8	0.125	0.525	0.04885	0.00021	1001000
	1988	19	0.21053	0.27312	0.37076	0.00047	1001000
	1990	3	0	0.53333	0.19989	0.00039	1001000
	1991	19	0.10526	0.10242	1	0	1001000
	1993	19	0.05263	0.05263	1	0	1001000
	1994	19	0.52632	0.51209	1	0	1001000
	1995	6	0	0.30303	0.09116	0.00029	1001000
	1998	9	0.11111	0.42484	0.05886	0.00023	1001000
	1999	18	0.05556	0.05556	1	0	1001000
	2002	19	0.26316	0.50782	0.06059	0.00024	1001000
	2005	19	0.05263	0.05263	1	0	1001000
	2007	19	0	0.10242	0.02708	0.00016	1001000
	2009	16	0.0625	0.0625	1	0	1001000
	2010	19	0.10526	0.19346	0.16168	0.00034	1001000
	2013	19	0.05263	0.05263	1	0	1001000
	2014	19	0.05263	0.05263	1	0	1001000
	2021	14	0.07143	0.07143	1	0	1001000
	2025	19	0.31579	0.27312	1	0	1001000
	2027	19	0.05263	0.05263	1	0	1001000
	2029	19	0.57895	0.49075	0.633	0.00049	1001000
	2032	19	0.05263	0.05263	1	0	1001000
	2041	19	0.42105	0.47795	0.64752	0.0005	1001000
	2042	19	0.26316	0.42248	0.1234	0.00034	1001000
	2045	19	0.63158	0.51209	0.37903	0.00049	1001000
	2046	4	0	0.42857	0.14321	0.00036	1001000
	2052	19	0.15789	0.14936	1	0	1001000
	2053	19	0.15789	0.14936	1	0	1001000
	2054	14	0	0.25397	0.00457	7e-05	1001000
	2055	11	0	0.17316	0.04721	0.00022	1001000
	2056	19	0.52632	0.50071	1	0	1001000
	2058	19	0	0.10242	0.02671	0.00016	1001000
	2064	19	0	0.10242	0.02724	0.00016	1001000
	2066	18	0.11111	0.20317	0.16905	0.00039	1001000
	2068	19	0.26316	0.23471	1	0	1001000
	2073	19	0	0.10242	0.02689	0.00016	1001000
	2078	6	0	0.48485	0.03027	0.00016	1001000
	2081	19	0.05263	0.05263	1	0	1001000
	2082	15	0.06667	0.06667	1	0	1001000
	2083	19	0.15789	0.14936	1	0	1001000
	2086	11	0.09091	0.24675	0.142	0.00035	1001000
	2087	10	0	0.18947	0.05266	0.00022	1001000
	2091	19	0.15789	0.14936	1	0	1001000
	2092	11	0	0.31169	0.00762	9e-05	1001000
	2094	18	0.33333	0.35556	1	0	1001000
	2098	17	0.11765	0.29947	0.04347	0.00021	1001000
	2100	16	0	0.12097	0.03171	0.00017	1001000
	2101	19	0.21053	0.34139	0.14302	0.00033	1001000
	2102	18	0.27778	0.4746	0.12291	0.00033	1001000
	2104	6	0	0.30303	0.09095	0.00029	1001000
	2105	19	0.21053	0.27312	0.37059	0.00047	1001000
	2106	13	0.07692	0.07692	1	0	1001000
	2107	17	0.05882	0.16578	0.09059	0.00029	1001000
	2110	14	0.07143	0.38889	0.00661	8e-05	1001000
	2111	19	0.10526	0.10242	1	0	1001000
	2112	19	0.10526	0.10242	1	0	1001000
	2114	5	0	0.35556	0.11233	0.00033	1001000
	2115	16	0	0.12097	0.03228	0.00017	1001000
	2116	14	0.21429	0.51587	0.04029	0.00021	1001000
	2117	19	0.47368	0.4623	1	0	1001000
	2118	17	0.05882	0.16578	0.09106	0.00029	1001000
	2119	4	0.25	0.25	1	0	1001000
	2122	19	0.57895	0.50782	0.65439	0.00047	1001000
	2123	14	0.07143	0.19841	0.11134	0.00032	1001000
	2124	17	0.35294	0.47059	0.3366	0.00047	1001000
	2125	19	0	0.10242	0.02682	0.00017	1001000
	2126	19	0.31579	0.39829	0.54948	0.00049	1001000
	2128	19	0.15789	0.14936	1	0	1001000
	2131	19	0.15789	0.14936	1	0	1001000
	2133	18	0.05556	0.05556	1	0	1001000
	2140	13	0	0.36923	0.00123	3e-05	1001000
	2141	6	0	0.54545	0.02116	0.00015	1001000
	2142	14	0.07143	0.07143	1	0	1001000
	2145	18	0.05556	0.05556	1	0	1001000
	2150	19	0.57895	0.50782	0.65534	0.00047	1001000
	2153	18	0.22222	0.20317	1	0	1001000
	2154	19	0.05263	0.05263	1	0	1001000
	2156	11	0	0.31169	0.00753	8e-05	1001000
	2159	16	0.1875	0.35282	0.10795	0.00031	1001000
	2162	14	0.07143	0.07143	1	0	1001000
	2168	17	0.05882	0.05882	1	0	1001000
	2169	19	0.05263	0.05263	1	0	1001000
	2170	19	0.05263	0.05263	1	0	1001000
	2171	19	0.21053	0.19346	1	0	1001000
	2172	19	0.10526	0.39829	0.00339	6e-05	1001000
	2173	19	0.21053	0.19346	1	0	1001000
	2174	3	0.66667	0.53333	1	0	1001000
	2176	9	0	0.52288	0.00288	5e-05	1001000
	2177	19	0.21053	0.27312	0.37134	0.00048	1001000
	2181	15	0.26667	0.45977	0.23306	0.00043	1001000
	2185	17	0	0.11408	0.03	0.00017	1001000
	2186	16	0.0625	0.1754	0.09815	0.00029	1001000
	2187	16	0.1875	0.41734	0.04701	0.00021	1001000
	2190	19	0.05263	0.05263	1	0	1001000
	2191	18	0	0.10794	0.02874	0.00017	1001000
	2192	19	0.10526	0.10242	1	0	1001000
	2196	16	0.0625	0.49798	0.00051	2e-05	1001000
	2197	19	0.05263	0.05263	1	0	1001000
	2198	16	0.1875	0.27218	0.30576	0.00046	1001000
	2199	19	0.36842	0.30868	1	0	1001000
	2201	19	0.05263	0.05263	1	0	1001000
	2203	19	0.10526	0.10242	1	0	1001000
	2206	14	0	0.13757	0.03713	0.00019	1001000
	2208	6	0	0.48485	0.03045	0.00018	1001000
	2209	19	0.05263	0.05263	1	0	1001000
	2210	15	0	0.12874	0.03439	0.00017	1001000
	2218	7	0	0.26374	0.07669	0.00028	1001000
	2219	19	0.31579	0.27312	1	0	1001000
	2221	18	0.11111	0.10794	1	0	1001000
	2222	17	0	0.2139	0.00289	5e-05	1001000
	2224	19	0.05263	0.05263	1	0	1001000
	2228	17	0.05882	0.05882	1	0	1001000
	2229	3	0	0.53333	0.20028	0.0004	1001000
	2230	19	0.05263	0.05263	1	0	1001000
	2234	19	0.05263	0.05263	1	0	1001000
	2236	19	0.21053	0.44381	0.03288	0.00018	1001000
	2237	10	0	0.33684	0.00936	9e-05	1001000
	2238	19	0.10526	0.10242	1	0	1001000
	2239	18	0.11111	0.10794	1	0	1001000
	2240	5	0	0.53333	0.04736	0.00022	1001000
	2247	17	0.35294	0.42781	0.57294	0.00049	1001000
	2249	19	0.10526	0.19346	0.1594	0.00037	1001000
	2251	19	0.31579	0.34139	1	0	1001000
	2252	19	0.42105	0.39829	1	0	1001000
	2254	18	0.05556	0.05556	1	0	1001000
	2258	8	0	0.23333	0.06625	0.00025	1001000
	2259	19	0.47368	0.42248	1	0	1001000
	2260	4	0	0.42857	0.14365	0.00036	1001000
	2261	17	0.11765	0.11408	1	0	1001000
	2263	19	0.05263	0.05263	1	0	1001000
	2264	1	1	1	1	0	1001000
	2267	19	0.05263	0.05263	1	0	1001000
	2271	19	0.10526	0.10242	1	0	1001000
	2272	17	0.29412	0.45098	0.26032	0.00045	1001000
	2276	19	0.31579	0.34139	1	0	1001000
	2278	18	0.05556	0.24603	0.01288	0.00012	1001000
	2282	19	0.15789	0.14936	1	0	1001000
	2283	19	0.36842	0.42248	0.60687	0.00048	1001000
	2285	17	0.05882	0.05882	1	0	1001000
	2287	19	0.47368	0.51351	1	0	1001000
	2288	13	0.30769	0.44308	0.50787	0.00051	1001000
	2290	19	0.31579	0.39829	0.54898	0.0005	1001000
	2292	18	0.33333	0.28571	1	0	1001000
	2293	19	0.21053	0.50071	0.0175	0.00014	1001000
	2300	16	0.0625	0.0625	1	0	1001000
	2303	6	0	0.48485	0.03087	0.00016	1001000
	2304	2	0.5	0.5	1	0	1001000
	2309	18	0.05556	0.05556	1	0	1001000
	2312	18	0.11111	0.10794	1	0	1001000
	2316	14	0.07143	0.07143	1	0	1001000
	2317	19	0.10526	0.10242	1	0	1001000
	2319	18	0.05556	0.05556	1	0	1001000
	2320	19	0.05263	0.05263	1	0	1001000
	2322	19	0.57895	0.51351	0.66243	0.00047	1001000
	2323	18	0	0.10794	0.02882	0.00017	1001000
	2324	19	0.63158	0.47795	0.31814	0.00047	1001000
	2326	1	1	1	1	0	1001000
	2327	15	0.2	0.28736	0.32623	0.00047	1001000
	2328	19	0.26316	0.42248	0.12522	0.00032	1001000
	2330	19	0.05263	0.05263	1	0	1001000
	2332	17	0.35294	0.49911	0.32399	0.00046	1001000
	2334	19	0.05263	0.05263	1	0	1001000
	2336	17	0.11765	0.11408	1	0	1001000
	2341	19	0.10526	0.10242	1	0	1001000
	2342	19	0.10526	0.10242	1	0	1001000
	2344	6	0	0.30303	0.09134	0.0003	1001000
	2346	9	0	0.52288	0.00286	5e-05	1001000
	2347	8	0	0.23333	0.06703	0.00024	1001000
	2348	19	0.26316	0.23471	1	0	1001000
	2349	19	0.47368	0.42248	1	0	1001000
	2350	19	0.36842	0.30868	1	0	1001000
	2352	12	0.08333	0.08333	1	0	1001000
	2359	6	0.16667	0.16667	1	0	1001000
	2360	19	0.05263	0.05263	1	0	1001000
	2361	19	0.10526	0.10242	1	0	1001000
	2372	10	0	0.52632	0.00134	3e-05	1001000
	2374	19	0.21053	0.19346	1	0	1001000
	2377	19	0.47368	0.37127	0.5255	0.00049	1001000
	2378	15	0.13333	0.12874	1	0	1001000
	2384	19	0.15789	0.14936	1	0	1001000
	2387	16	0.125	0.48387	0.00442	7e-05	1001000
	2389	19	0.31579	0.34139	1	0	1001000
	2390	19	0.52632	0.51209	1	0	1001000
	2393	4	0	0.42857	0.14324	0.00036	1001000
	2396	19	0.36842	0.50782	0.35296	0.00047	1001000
	2400	11	0.18182	0.31169	0.27815	0.00044	1001000
	2401	12	0	0.15942	0.04311	0.00021	1001000
	2403	19	0.15789	0.14936	1	0	1001000
	2406	19	0.15789	0.23471	0.25773	0.00045	1001000
	2410	8	0	0.4	0.01552	0.00012	1001000
	2411	9	0.44444	0.52288	1	0	1001000
	2413	12	0	0.3913	0.0016	4e-05	1001000
	2415	19	0.05263	0.05263	1	0	1001000
	2417	6	0.16667	0.40909	0.27165	0.00045	1001000
	2423	19	0.05263	0.05263	1	0	1001000
	2424	19	0.10526	0.10242	1	0	1001000
	2433	19	0.15789	0.23471	0.25881	0.00044	1001000
	2435	17	0.05882	0.05882	1	0	1001000
	2440	19	0.52632	0.44381	0.6078	0.0005	1001000
	2442	19	0.05263	0.05263	1	0	1001000
	2446	9	0.11111	0.29412	0.17658	0.00039	1001000
	2447	19	0.26316	0.23471	1	0	1001000
	2451	9	0	0.20915	0.05888	0.00023	1001000
	2453	19	0.05263	0.05263	1	0	1001000
	2454	16	0	0.12097	0.03223	0.00017	1001000
	2455	19	0.15789	0.23471	0.25853	0.00042	1001000
	2456	14	0.14286	0.13757	1	0	1001000
	2457	14	0.28571	0.50794	0.1326	0.00033	1001000
	2459	19	0	0.10242	0.02704	0.00016	1001000
	2460	19	0.15789	0.14936	1	0	1001000
	2461	19	0.10526	0.10242	1	0	1001000
	2463	19	0.05263	0.05263	1	0	1001000
	2465	14	0.14286	0.13757	1	0	1001000
	2466	19	0.10526	0.27312	0.03385	0.00018	1001000
	2467	19	0.15789	0.23471	0.259	0.00044	1001000
	2468	18	0.05556	0.15714	0.08508	0.00028	1001000
	2469	19	0.21053	0.19346	1	0	1001000
	2470	19	0.15789	0.23471	0.25833	0.00044	1001000
	2471	18	0.22222	0.4127	0.07396	0.00027	1001000
	2472	1	1	1	1	0	1001000
	2473	11	0	0.17316	0.04775	0.00021	1001000
	2474	16	0	0.12097	0.03242	0.00017	1001000
	2475	19	0.10526	0.10242	1	0	1001000
	2476	17	0	0.11408	0.03036	0.00016	1001000
	2478	5	0	0.53333	0.04734	0.0002	1001000
	2480	4	0.5	0.42857	1	0	1001000
	2481	19	0.36842	0.42248	0.60711	0.00049	1001000
	2486	19	0.52632	0.50071	1	0	1001000
	2488	13	0.07692	0.07692	1	0	1001000
	2495	19	0.26316	0.23471	1	0	1001000
	2498	19	0.26316	0.23471	1	0	1001000
	2500	19	0.05263	0.05263	1	0	1001000
	2501	19	0.36842	0.30868	1	0	1001000
	2502	19	0.05263	0.05263	1	0	1001000
	2505	19	0.15789	0.23471	0.25853	0.00045	1001000
	2506	7	0	0.43956	0.02074	0.00014	1001000
	2507	19	0.10526	0.10242	1	0	1001000
	2510	19	0.05263	0.05263	1	0	1001000
